# Supplementary material for: Regulatory logic of endogenous RNAi in silencing de novo genomic conflicts
Source: PLoS Genet. 2023 Jun 21;19(6):e1010787. doi: 10.1371/journal.pgen.1010787 (PMC10317233; doi:10.1371/journal.pgen.1010787)
Supplement: S1 Table — (XLSX) [file pgen.1010787.s009.xlsx]

## Sheet: hpRNA_description
Supplementary Table S1: Genomic properties and evolution of conserved and de novo hpRNA loci in D. melanogaster and D. simulans
hpRNA loci	Study	dm6 coordinates	Target name	Target chr	Target overlap	Target properties
D. melanogaster conserved hpRNA loci
hp-CG4068	Wen et al. 2015	X:4921806-4927300	mus308	3R	28bp	DEAD box helicase activity; repair of double strand breaks
hp-mir-997-1	Wen et al. 2015	3R:19326983-19327137	CG15040	X	21bp	Unknown
hpRNA1	Wen et al. 2015	3R:19920707-19920862	ATPsyn-beta	4	74bp	Mitochondrial ATP synthesis coupled proton transport
hp-CG18854	Wen et al. 2015	2L:9788669-9790467	CG8289	X	436bp	chromoshadow domain
hp-mir-997-2	Wen et al. 2015	3L:21576444-21576687	CG15040	X	21bp	Unknown
hp-CR32205	Wen et al. 2015	3L:19422933-19424165	825-Oak; CG12519; CG14095; CG14096; CG18294; CG32213; CG32214	3L	331bp	Unknown
hp-CR32207	Wen et al. 2015	3L:19477649-19478666	825-Oak; CG12519; CG14095; CG14096; CG18294; CG32213; CG32214	3L	331bp	Unknown
hp-pncr009	Wen et al. 2015	3L:19486768-19488379	825-Oak; CG12519; CG14095; CG14096; CG18294; CG32213; CG32214	3L	331bp	Unknown
hpRNA loci	Study	dm6 coordinates	Target name	Target chr	Target overlap	Target properties
D. melanogaster novel hpRNA loci
hp-426	This study	X:15836333-15836606	Rrp47	X	106bp	RNA exosome
hpRNA loci	Study	Dsim PacBio coordinates	Target name	Target chr	Target overlap	Target properties
D. simulans conserved hpRNA loci
hpRNA1	[1]	3R:6991840-6992539	ATPsyn-beta	4	76bp	Mitochondrial ATP synthesis coupled proton transport
hp-CG4068	[1]	X:4619265-4621677	mus308	3R	18bp	DEAD box helicase activity; repair of double strand breaks
hp-CG18854	[1]	2L:9885533-9887704	CG8289	X	341bp	chromoshadow domain
hp-mir-997-1	[1]	3R:7570114-7570903	CG15040	X	20bp	Unknown
hp-mir-997-2	[1]	3L:21270304-21271163	CG15040	X	20bp	Unknown
hp-CR32205	[1]	3L:19200496-19202502	825-Oak; CG12519; CG14095; CG14096; CG18294; CG32213; CG32214	3L	211bp	Unknown
hp-CR32207	[1]	3L:19194683-19196689	825-Oak; CG12519; CG14095; CG14096; CG18294; CG32213; CG32214	3L	211bp	Unknown
hp-pncr009	[1]	3L:19266370-19268376	825-Oak; CG12519; CG14095; CG14096; CG18294; CG32213; CG32214	3L	211bp	Unknown
hpRNA loci	Study	Dsim PacBio coordinates	Target name	Target chr	Target overlap	Target properties
D. simulans novel hpRNA loci
hp-Nmy	[2]	3R:13293084-13295860	Dox	X	503bp	Protamine chimeric origin, HMG-Box
			MDox (hp-Nmy target)	X
hp-Tmy	[2]	3R:11136818-11139936	PDox1	X	253bp	Protamine chimeric origin, HMG-Box
			PDox2 (hp Tmy target)	X
hp-70-1	This study	2R:11404079-11405382	unknown	NA	NA
hp-70-2	This study	2R:13058122-13059651	unknown	NA	NA
hp-70-3	This study	2R:13053099-13054716	unknown	NA	NA
hp-70-4	This study	2R:13082563-13084294	unknown	NA	NA
hp-71	This study	2L:12778677-12779337	unknown	NA	NA
hp-83	This study	X:15452000-15454000	grsm/GD20533	3R	133bp
hp-88	This study	3L:18097136-18099389	CG42583/GD15542 (16 in-frame copies on X, 3 expressed)	X	85bp
			GD15542_2 (hp-88 target)	X	85bp
			GD15542_3 (hp-88 target)	X	85bp
hp-58	This study	2R: 12937062-12938833	CG17385/GD25683	2R	231bp	Zn finger
hp-ballchen	This study	3R:23809109-23812241	Hun (duplicate)	X	510bp	Kinase
			Ballchen (parent)	3R		Kinase
hp-BTBD9	This study	3L:11652500-11658000	BTBD9 (X)	X	829bp	BTB-POZ
			novel intronless copy of BTBD9 (X)		229bp
hp-CG2861-1	This study	3L:19783128-19784632	CG2861/GD27665	X	18bp (no mismatch), single siRNA
hp-CG2861-2	This study	3L:19788722-19790361	CG2861/GD27665	X	18bp (no mismatch), single siRNA
hp-CG2861-3	This study	3L:19793705-19795340	CG2861/GD27665	X	18bp (no mismatch), single siRNA
hp-CG2861-4	This study	3L: 19799998-19801650	CG2861/GD27665	X	18bp (no mismatch), single siRNA
hp-426	This study	X:15214106-15214283	MSTRG.12759.1 (novel, 3 copies)	X	43bp
hp-Oak1	This study	3L:19244705-19252607	825-Oak; CG12519; CG14095; CG14096; CG18294; CG32213; CG32214	3L	211bp (with 825-oak)
hp-Oak2	This study	3L:19256117-19258910	825-Oak; CG12519; CG14095; CG14096; CG18294; CG32213; CG32214	3L	211bp (with 825-oak)
hp-tHMG-solo	This study	X:3963531-3965208	tHMG1	3R	24bp	HMG-box
			tHMG2-het
hp-tHMG-cluster	This study	X:22159846-22187396	tHMG1	3R	360bp	HMG-box
			tHMG2-het			HMG-box
hp-ODox1	This study	X:16797002-16799225	tapas/GD11509	2R	28bp	Tudor family
hp-ODox2	This study	X:16609528-16614592	BS2/Jockey	many TE copies	536bp	transposon
References
[1] Wen J, Duan H, Bejarano F, Okamura K, Fabian L, Brill JA, et al. Adaptive regulation of testis gene expression and control of male fertility by the Drosophila hairpin RNA pathway. [Corrected]. Molecular cell. 2015;57(1):165-78. Epub 2014/12/30. doi: 10.1016/j.molcel.2014.11.025. PubMed PMID: 25544562; PubMed Central PMCID: PMCPMC4289472.
[2] Lin C-J, Hu F, Dubruille R, Vedanayagam J, Wen J, Smibert P, et al. The hpRNA/RNAi Pathway Is Essential to Resolve Intragenomic Conflict in the Drosophila Male Germline. Developmental cell. 2018;46(3):316-26 e5. Epub 2018/08/08. doi: 10.1016/j.devcel.2018.07.004. PubMed PMID: 30086302; PubMed Central PMCID: PMCPMC6114144.
