# Supplementary material for: Regulatory logic of endogenous RNAi in silencing de novo genomic conflicts
Source: PLoS Genet. 2023 Jun 21;19(6):e1010787. doi: 10.1371/journal.pgen.1010787 (PMC10317233; doi:10.1371/journal.pgen.1010787)
Supplement: S2 Table — (XLSX) [file pgen.1010787.s010.xlsx]

## Sheet: dcr2_mutant_upregulated_genes
Supplementary Table S2: Upregulated genes in D. melanogaster dcr-2 mutant testis.
FBgnID	Gene_name	baseMean	log2FoldChange	lfcSE	pvalue	padj	dcr2_rep1	dcr2_rep2	dcr2_het_rep1	dcr2_het_rep2	hpRNA	class
FBgn0265064	lncRNA:CR44175	4199.49	3.85	0.09	0	0	7647.07	8060.57	552.74	537.59	NA	NA
FBgn0285993	hpRNA:CR46343	2789.54	3.97	0.11	3.65e-275	2.59e-271	4922.3	5565.97	340.31	329.57	hp-mir-997-1	conserved
FBgn0285994	hpRNA:CR46340	2797.16	3.18	0.12	1.15e-165	5.43e-162	4607.23	5470.68	591.84	518.89	NA	NA
FBgn0267930	lncRNA:CR46211	1021.14	4.07	0.15	3.04e-155	1.08e-151	1884.85	1970.54	120.48	108.69	hp-mir-985	novel
FBgn0264567	lncRNA:CR43939	5672.13	2.65	0.1	3.25e-146	9.21e-143	8917.73	10658.6	1645.53	1466.69	hp-mir-997-2	conserved
FBgn0285991	hpRNA:CR18854	9064.39	1.57	0.08	1.97e-96	3.49e-93	13791.4	13313.3	4718.87	4433.98	hp-CG18854	conserved
FBgn0052207	hpRNA:CR32207	3624.31	1.53	0.08	1.87e-74	2.41e-71	5376.16	5394.66	1827.31	1899.11	hp-CR32207	conserved
FBtr0303926	CR42842-RA	2510.66	1.46	0.09	8.21e-58	8.31e-55	3744.97	3626.85	1332.7	1338.14	NA	NA
FBgn0002905	PolQ	2505.24	1.55	0.1	1.93e-55	1.82e-52	3531.2	3932.97	1261.89	1294.9	NA	NA
FBgn0032147	IP3K1	3808.29	1.38	0.09	1.07e-53	9.47e-51	5557.23	5453.45	2231.03	1991.43	NA	NA
FBgn0062928	hpRNA:CR33940	3135.63	1.54	0.1	2.61e-53	2.17e-50	4578.51	4755.05	1736.42	1472.54	hp-pncr009	conserved
FBgn0034783	CG9825	708.61	2.07	0.15	2.08e-45	1.18e-42	1104.75	1183.95	265.27	280.48	NA	NA
FBgn0052212	CG32212	2263.09	1.54	0.11	2.2e-44	1.15e-41	3354.92	3383.57	1271.4	1042.46	NA	NA
FBgn0034636	twz	514.62	2.31	0.17	4.99e-43	2.44e-40	874.22	838.29	176.5	169.46	NA	NA
FBgn0030663	CG8117	467.9	2.39	0.18	9.11e-40	3.92e-37	737.03	834.24	143.73	156.6	NA	NA
FBgn0052205	hpRNA:CR32205	1686.49	1.38	0.11	3.53e-38	1.32e-35	2330.73	2547.31	957.51	910.4	hp-CR32205	conserved
FBgn0267049	CG45493	2958.74	1.24	0.1	3e-35	8.85e-33	3903.7	4415.47	1841.05	1674.72	NA	NA
FBgn0040031	CG12061	1223.62	1.37	0.11	4.43e-33	1.1e-30	1725.32	1802.27	689.07	677.83	NA	NA
FBgn0262944	lncRNA:CR43263	1415.67	1.25	0.11	3.9e-30	8.64e-28	1931.11	2052.65	832.8	846.12	NA	NA
FBgn0267553	lncRNA:CR45893	208.17	3.77	0.33	5.14e-30	1.12e-27	446.68	328.42	19.02	38.57	NA	NA
FBgn0262876	CG43231	891.36	1.44	0.13	1.82e-29	3.91e-27	1289.8	1316.74	469.25	489.68	NA	NA
FBgn0266208	lncRNA:CR44903	297.04	2.44	0.22	2.6e-29	5.42e-27	509.7	493.65	86.66	98.17	NA	NA
FBgn0267957	lncRNA:CR46237	229.36	2.73	0.25	1.02e-27	1.88e-25	386.86	410.53	58.13	61.94	NA	NA
FBgn0035090	CG2736	656.38	1.54	0.15	4.18e-26	7.31e-24	959.57	994.39	324.46	347.1	NA	NA
FBgn0267732	lncRNA:CR46063	468	1.84	0.17	6.32e-26	1.09e-23	681.99	781.53	203.97	204.52	NA	NA
FBgn0045483	Gr59a	173.32	6.69	0.64	8.11e-26	1.39e-23	342.99	343.63	3.17	3.51	NA	NA
FBgn0267539	CR45879	520.34	1.61	0.16	7.78e-24	1.12e-21	771.33	796.73	251.53	261.78	NA	NA
FBgn0267043	CG45487	1520.43	1.14	0.11	1.03e-23	1.46e-21	2177.59	2005.01	1005.07	894.04	NA	NA
FBgn0259148	CG42263	1406.68	1.12	0.11	5.7e-23	7.15e-21	1852.94	2001.96	926.87	844.96	NA	NA
FBgn0263338	lncRNA:CR43419	527.22	1.56	0.16	6.87e-22	8.05e-20	829.56	745.03	263.16	271.13	NA	NA
FBgn0263495	lncRNA:CR43484	274.02	2.13	0.23	5.28e-21	5.59e-19	431.53	460.2	89.83	114.53	NA	NA
FBgn0267639	lncRNA:CR45977	296.43	2.02	0.22	9.39e-21	9.65e-19	440.3	511.89	123.65	109.86	NA	NA
FBgn0265963	lncRNA:CR44750	545.87	1.53	0.16	1.17e-20	1.19e-18	791.27	831.2	253.65	307.36	NA	NA
FBgn0041712	yellow-d	509.2	1.85	0.2	3.52e-20	3.37e-18	696.35	899.11	257.87	183.48	NA	NA
FBgn0034008	CG8152	635.37	1.38	0.15	6.75e-20	6.12e-18	887.78	947.77	375.18	330.74	NA	NA
FBgn0265684	lncRNA:CR44491	507.41	1.48	0.17	4.15e-19	3.52e-17	727.46	766.32	248.36	287.5	NA	NA
FBgn0030993	Mec2	116.6	3.38	0.38	7.27e-19	6.06e-17	232.12	193.61	24.31	16.36	NA	NA
FBgn0039679	ppk19	157.75	2.73	0.31	1.91e-18	1.54e-16	272	276.73	50.73	31.55	NA	NA
FBgn0014417	Naglu	669.09	1.22	0.14	1.29e-17	9.75e-16	946.01	925.47	389.98	414.88	NA	NA
FBgn0265510	asRNA:CR44372	410.06	1.52	0.18	1.31e-17	9.84e-16	627.75	587.92	217.71	206.86	NA	NA
FBgn0266957	lncRNA:CR45408	750.55	1.22	0.14	2.15e-17	1.56e-15	974.73	1128.2	436.48	462.8	NA	NA
FBgn0086711	mol	607.21	1.27	0.15	2.59e-17	1.84e-15	859.07	856.54	339.25	373.98	NA	NA
FBgn0266771	lncRNA:CR45236	265.22	1.94	0.23	2.83e-17	1.98e-15	396.43	446.01	122.6	95.83	NA	NA
FBgn0265805	lncRNA:CR44594	391.97	1.62	0.19	4.89e-17	3.3e-15	532.83	650.77	200.8	183.48	NA	NA
FBgn0036470	EAChm	691.02	1.2	0.14	5.36e-17	3.56e-15	930.06	994.39	403.72	435.92	NA	NA
FBgn0266255	lncRNA:CR44950	305.46	1.71	0.2	5.44e-17	3.59e-15	463.43	472.36	135.28	150.76	NA	NA
FBgn0267193	lncRNA:CR45633	887.92	1.08	0.13	6.26e-17	4.09e-15	1157.39	1251.86	568.59	573.82	NA	NA
FBgn0267050	CG45494	557.86	1.37	0.16	1e-16	6.33e-15	760.96	848.43	339.25	282.82	NA	NA
FBgn0262981	lncRNA:CR43289	119.87	2.84	0.35	1.81e-16	1.11e-14	205	215.91	31.71	26.88	NA	NA
FBtr0347036	CR33255-RC	340.21	1.6	0.19	1.81e-16	1.11e-14	518.47	504.8	178.61	158.94	NA	NA
FBgn0264428	lncRNA:CR43846	388.92	1.58	0.19	3.73e-16	2.21e-14	573.51	592.99	220.88	168.29	NA	NA
FBgn0267692	lncRNA:CR46028	518.04	1.32	0.16	4.2e-16	2.47e-14	735.43	745.03	317.06	274.64	NA	NA
FBgn0261791	SNRPG	677.02	1.14	0.14	9.62e-16	5.37e-14	898.95	966.01	425.91	417.22	NA	NA
FBgn0265951	lncRNA:CR44738	558.45	1.4	0.18	1.94e-15	1.03e-13	790.47	830.18	257.87	355.28	NA	NA
FBgn0263389	CR43441	259.45	1.74	0.22	3.7e-15	1.87e-13	389.25	409.52	126.82	112.19	NA	NA
FBgn0265367	lncRNA:CR44308	726.7	1.07	0.14	7.89e-15	3.9e-13	957.18	1012.64	477.7	459.29	NA	NA
FBgn0266772	lncRNA:CR45237	289.78	1.79	0.23	8.79e-15	4.31e-13	398.03	500.74	113.08	147.25	NA	NA
FBgn0267977	mh	495.76	1.26	0.16	1.04e-14	5.06e-13	729.85	669.01	288.52	295.68	NA	NA
FBgn0040634	CG4186	468.52	1.43	0.19	1.35e-14	6.48e-13	627.75	739.97	284.3	222.05	NA	NA
FBgn0013725	phyl	383.98	1.42	0.19	1.84e-14	8.59e-13	595.05	523.04	203.97	213.87	NA	NA
FBgn0266647	CG45154	503.71	10.82	1.43	4.25e-14	1.91e-12	970.74	1043.05	1.06	0	NA	NA
FBgn0035407	Asciz	695.79	1.05	0.14	4.29e-14	1.92e-12	940.43	935.6	461.85	445.27	NA	NA
FBgn0266230	lncRNA:CR44925	326.46	1.48	0.2	7.75e-14	3.4e-12	465.03	496.69	182.84	161.28	NA	NA
FBgn0267431	Myo81F	308.94	1.49	0.2	1.33e-13	5.61e-12	435.52	476.42	164.87	158.94	NA	NA
FBgn0265078	lncRNA:CR44189	146.73	2.17	0.3	1.85e-13	7.57e-12	228.93	251.39	52.84	53.76	NA	NA
FBgn0260393	CG17147	130.97	2.31	0.31	1.93e-13	7.81e-12	216.96	218.95	41.22	46.75	NA	NA
FBgn0037624	CG8223	527.72	1.14	0.16	2.4e-13	9.52e-12	733.84	719.69	337.14	320.22	NA	NA
FBgn0266753	lncRNA:CR45226	475.56	1.39	0.19	2.8e-13	1.09e-11	713.1	663.94	216.66	308.53	NA	NA
FBgn0051370	CG31370	348.11	1.5	0.21	5.96e-13	2.23e-11	492.95	537.24	210.31	151.93	NA	NA
FBgn0031888	Pvf2	356.91	1.37	0.19	9.77e-13	3.55e-11	506.51	523.04	180.72	217.37	NA	NA
FBgn0265817	lncRNA:CR44606	634	1.09	0.15	1.37e-12	4.87e-11	861.46	861.6	368.84	444.1	NA	NA
FBgn0267640	lncRNA:CR45978	90.16	2.8	0.4	1.42e-12	5.02e-11	160.33	155.09	25.36	19.87	NA	NA
FBgn0030121	Cfp1	666.88	1.01	0.14	2.87e-12	9.61e-11	849.5	931.55	447.05	439.42	NA	NA
FBgn0039704	neo	208.04	1.79	0.26	3.4e-12	1.12e-10	361.34	283.82	99.34	87.65	NA	NA
FBgn0266780	lncRNA:CR45245	265.54	1.45	0.21	1.11e-11	3.38e-10	402.02	376.07	142.68	141.41	NA	NA
FBgn0263020	CG43315	126.98	2.19	0.32	1.12e-11	3.4e-10	191.44	225.03	41.22	50.25	NA	NA
FBgn0040843	CG15213	250.54	1.61	0.24	1.8e-11	5.28e-10	402.81	352.75	143.73	102.84	NA	NA
FBgn0036872	CG12519	372.15	1.23	0.18	2.03e-11	5.92e-10	517.68	527.1	234.62	209.19	NA	NA
FBgn0039387	Mco3	163.97	1.85	0.28	2.89e-11	8.24e-10	268.81	244.29	64.47	78.3	NA	NA
FBgn0083945	CG34109	419.24	1.2	0.18	4.56e-11	1.26e-09	633.33	534.2	244.13	265.29	NA	NA
FBgn0053110	CG33110	351.17	1.29	0.2	4.91e-11	1.36e-09	487.36	509.87	180.72	226.72	NA	NA
FBgn0033429	CG12929	452.43	1.11	0.17	6.74e-11	1.8e-09	622.96	612.25	269.5	305.03	NA	NA
FBgn0000633	tei	423.23	1.13	0.17	7.46e-11	1.98e-09	583.08	579.81	248.36	281.65	NA	NA
FBtr0306845	CR43310-RA	128.79	2.02	0.31	7.82e-11	2.07e-09	215.37	197.66	50.73	51.42	NA	NA
FBgn0267489	PRY	395.84	1.14	0.18	1.52e-10	3.84e-09	529.64	559.54	255.76	238.41	NA	NA
FBgn0267473	lncRNA:CR45823	371.88	1.21	0.19	1.83e-10	4.57e-09	516.88	521.02	201.86	247.76	NA	NA
FBgn0033753	Cyp301a1	368.01	1.18	0.19	1.86e-10	4.61e-09	486.57	535.21	217.71	232.57	NA	NA
FBgn0265418	lncRNA:CR44330	161.39	1.77	0.28	1.94e-10	4.81e-09	230.52	268.62	73.98	72.46	NA	NA
FBgn0035861	CG7213	443.99	1.07	0.17	2.36e-10	5.76e-09	591.06	612.25	298.03	274.64	NA	NA
FBgn0267686	lncRNA:CR46022	204.59	1.63	0.26	2.38e-10	5.81e-09	292.74	325.38	84.55	115.7	NA	NA
FBgn0264474	lncRNA:CR43882	119.73	2.35	0.37	2.57e-10	6.22e-09	181.86	217.94	25.36	53.76	NA	NA
FBgn0038511	cysu	199.23	1.93	0.31	2.66e-10	6.42e-09	320.66	310.18	53.9	112.19	NA	NA
FBgn0042630	Sox21b	46.08	4.12	0.66	3.9e-10	9.1e-09	90.13	84.13	4.23	5.84	NA	NA
FBgn0064237	Idgf5	166.5	1.73	0.28	3.96e-10	9.23e-09	262.43	249.36	66.58	87.65	NA	NA
FBgn0050087	CG30087	249.8	1.36	0.22	4.35e-10	1.01e-08	366.92	352.75	141.62	137.9	NA	NA
FBgn0037807	CG6293	55.45	3.18	0.52	1.25e-09	2.73e-08	104.49	95.28	12.68	9.35	NA	NA
FBgn0050088	CG30088	124.96	1.89	0.31	1.31e-09	2.84e-08	197.82	195.64	54.96	51.42	NA	NA
FBgn0267128	lncRNA:CR45568	203.95	1.46	0.24	1.31e-09	2.84e-08	298.32	300.04	109.91	107.52	NA	NA
FBgn0262983	CG43291	132.32	1.82	0.3	1.37e-09	2.96e-08	208.98	203.74	58.13	58.43	NA	NA
FBgn0036612	CG4998	226.35	3.63	0.6	1.61e-09	3.41e-08	478.59	358.83	20.08	47.92	NA	NA
FBgn0267459	lncRNA:CR45809	253.36	1.36	0.23	1.71e-09	3.6e-08	370.91	357.82	125.77	158.94	NA	NA
FBtr0336866	CR41454-RB	266.89	1.33	0.22	3.07e-09	6.17e-08	359.74	404.45	170.15	133.23	NA	NA
FBgn0037449	CG15185	462.75	1	0.17	3.32e-09	6.63e-08	582.28	652.79	320.23	295.68	NA	NA
FBgn0267660	lncRNA:CR45998	105.46	8.57	1.46	4.87e-09	9.48e-08	254.45	166.24	0	1.17	NA	NA
FBgn0262969	lncRNA:CR43280	244.73	1.31	0.22	5.07e-09	9.84e-08	338.2	359.85	128.94	151.93	NA	NA
FBgn0264600	lncRNA:CR43949	102.94	8.53	1.46	5.4e-09	1.04e-07	239.3	171.31	0	1.17	NA	NA
FBgn0263765	lncRNA:CR43682	199.77	1.41	0.24	7.09e-09	1.33e-07	283.96	297	103.57	114.53	NA	NA
FBgn0053723	CG33723	210.81	1.38	0.24	7.65e-09	1.43e-07	288.75	320.31	117.31	116.87	NA	NA
FBgn0265880	lncRNA:CR44669	317.78	1.1	0.19	1.27e-08	2.27e-07	431.53	435.87	205.03	198.68	NA	NA
FBgn0266074	lncRNA:CR44827	130.92	1.8	0.32	1.46e-08	2.59e-07	221.75	184.48	49.67	67.78	NA	NA
FBgn0050440	CG30440	381.18	1.01	0.18	2.08e-08	3.6e-07	497.73	522.03	264.21	240.75	NA	NA
FBgn0051163	SKIP	328.28	1.11	0.2	2.36e-08	4.05e-07	467.42	429.79	189.18	226.72	NA	NA
FBtr0088689	Cyp6a15Ψ-RA	199.35	1.36	0.24	2.85e-08	4.81e-07	300.71	272.67	114.14	109.86	NA	NA
FBgn0051814	DIP-κ	260.67	1.25	0.23	2.86e-08	4.83e-07	358.15	376.07	133.16	175.3	NA	NA
FBgn0264266	lncRNA:CR43766	343.41	1.05	0.19	2.99e-08	5.03e-07	439.51	487.57	219.83	226.72	NA	NA
FBgn0265850	lncRNA:CR44639	109.42	1.82	0.33	3.49e-08	5.82e-07	173.09	168.27	50.73	45.58	NA	NA
FBgn0263657	lncRNA:CR43648	194.73	1.32	0.25	6.98e-08	1.11e-06	268.81	287.88	108.86	113.36	NA	NA
FBgn0004516	Gad1	160.39	1.46	0.27	7.72e-08	1.21e-06	228.93	241.25	81.38	89.99	NA	NA
FBgn0265204	lncRNA:CR44264	78.89	2.14	0.41	1.75e-07	2.53e-06	123.64	133.8	35.93	22.2	NA	NA
FBgn0265551	lncRNA:CR44401	140.84	1.51	0.29	1.79e-07	2.58e-06	219.35	197.66	75.04	71.29	NA	NA
FBgn0263658	lncRNA:CR43649	141.38	1.5	0.29	1.84e-07	2.66e-06	209.78	207.8	70.81	77.13	NA	NA
FBgn0266899	lncRNA:CR45359	187.52	1.33	0.25	1.85e-07	2.66e-06	250.46	285.85	100.4	113.36	NA	NA
FBgn0039273	shams	353.65	1.06	0.2	2.07e-07	2.96e-06	500.13	456.14	263.16	195.17	NA	NA
FBgn0284413	lncRNA:TS4	98.98	1.87	0.36	2.23e-07	3.18e-06	151.55	159.14	33.82	51.42	NA	NA
FBgn0034807	CG9897	263.09	1.09	0.21	2.47e-07	3.49e-06	347.78	368.97	163.81	171.8	NA	NA
FBgn0028886	CG15279	206.05	1.61	0.31	2.5e-07	3.52e-06	409.99	210.84	99.34	104.01	NA	NA
FBtr0333553	Cyp6a15Ψ-RB	161.93	1.4	0.27	2.96e-07	4.11e-06	249.66	219.96	95.12	82.98	NA	NA
FBgn0022740	HLH54F	132.15	1.54	0.3	3.46e-07	4.72e-06	197.82	195.64	59.18	75.96	NA	NA
FBgn0267745	lncRNA:CR46076	104.39	1.72	0.34	3.56e-07	4.84e-06	165.11	155.09	51.79	45.58	NA	NA
FBgn0028418	Lk	221.61	1.21	0.24	3.92e-07	5.28e-06	331.02	286.86	123.65	144.92	NA	NA
FBgn0266117	asRNA:CR44843	240.32	1.14	0.22	4.24e-07	5.68e-06	342.19	318.29	139.51	161.28	NA	NA
FBgn0286782	flz	132.27	1.57	0.31	4.24e-07	5.68e-06	189.04	206.79	54.96	78.3	NA	NA
FBgn0037552	CG7800	288.99	1.05	0.21	5.24e-07	6.87e-06	391.65	388.23	168.04	208.03	NA	NA
FBgn0036109	Cpr67Fa2	116.01	1.57	0.32	6.5e-07	8.35e-06	177.08	170.29	57.07	59.6	NA	NA
FBgn0053217	CG33217	392.93	1.11	0.22	6.64e-07	8.5e-06	469.82	604.14	299.09	198.68	NA	NA
FBgn0023091	dimm	245.24	1.13	0.23	7.79e-07	9.84e-06	365.32	307.14	143.73	164.78	NA	NA
FBgn0265747	lncRNA:CR44554	151.67	1.4	0.29	1.14e-06	1.4e-05	205	235.17	94.06	72.46	NA	NA
FBgn0263707	CG43659	26.76	4.97	1.02	1.18e-06	1.44e-05	51.05	52.71	2.11	1.17	NA	NA
FBgn0266239	lncRNA:CR44934	144	1.38	0.29	1.43e-06	1.72e-05	197.82	217.94	76.09	84.15	NA	NA
FBgn0261706	asRNA:CR42742	248.89	1.08	0.23	1.59e-06	1.9e-05	336.61	339.57	140.56	178.81	NA	NA
FBgn0027106	Inx7	148.32	1.35	0.28	1.62e-06	1.93e-05	224.94	200.7	83.49	84.15	NA	NA
FBgn0263382	lncRNA:CR43434	117	1.57	0.33	1.69e-06	2e-05	194.63	155.09	52.84	65.45	NA	NA
FBgn0027073	Ugt49B1	147.38	1.4	0.29	1.94e-06	2.26e-05	239.3	187.53	75.04	87.65	NA	NA
FBgn0037410	Osi2	161.91	1.27	0.27	1.93e-06	2.26e-05	235.31	223	99.34	89.99	NA	NA
FBgn0259215	Ir93a	94.44	1.66	0.35	2.33e-06	2.69e-05	142.78	143.94	45.44	45.58	NA	NA
FBgn0265790	lncRNA:CR44579	46.29	2.85	0.61	2.76e-06	3.13e-05	63.01	99.34	5.28	17.53	NA	NA
FBgn0267585	lncRNA:dntRL	231.97	1.04	0.22	3.03e-06	3.41e-05	305.5	319.3	151.13	151.93	NA	NA
FBgn0041156	exex	26.98	4.2	0.9	3.18e-06	3.56e-05	33.5	68.93	3.17	2.34	NA	NA
FBgn0039102	SPE	135.74	1.44	0.31	3.52e-06	3.9e-05	216.16	180.43	85.61	60.77	NA	NA
FBgn0284416	lncRNA:TS9	51.12	2.3	0.5	4.03e-06	4.43e-05	75.78	94.27	16.91	17.53	NA	NA
FBgn0266683	lncRNA:CR45173	156.28	1.29	0.28	4.45e-06	4.86e-05	208.98	234.15	80.32	101.68	NA	NA
FBgn0266799	lncRNA:CR45261	165.08	1.25	0.27	4.64e-06	5.04e-05	244.88	219.96	85.61	109.86	NA	NA
FBgn0036969	Spn77Bb	204.89	1.57	0.34	5.11e-06	5.47e-05	184.26	428.78	102.52	104.01	NA	NA
FBgn0020258	ppk	100.98	1.57	0.34	5.51e-06	5.83e-05	137.99	164.21	54.96	46.75	NA	NA
FBgn0051225	Ir94f	17.26	7.4	1.63	5.62e-06	5.94e-05	29.51	39.53	0	0	NA	NA
FBgn0265157	lncRNA:CR44226	185.28	1.17	0.26	5.74e-06	6.06e-05	232.12	280.78	118.37	109.86	NA	NA
FBgn0263778	lncRNA:CR43695	66.32	1.92	0.42	5.79e-06	6.11e-05	108.48	101.37	28.54	26.88	NA	NA
FBgn0040607	CG14244	34.76	3	0.66	6.12e-06	6.43e-05	51.85	71.97	10.57	4.67	NA	NA
FBgn0035043	CG4781	61.65	2.08	0.46	7.07e-06	7.34e-05	109.28	90.22	29.59	17.53	NA	NA
FBgn0264309	CG43784	105.72	1.55	0.35	8.18e-06	8.4e-05	133.21	182.46	58.13	49.08	NA	NA
FBgn0033578	BBS4	72.93	1.8	0.4	8.6e-06	8.79e-05	114.06	112.52	35.93	29.22	NA	NA
FBgn0264550	lncRNA:CR43929	55.72	2.14	0.48	8.77e-06	8.93e-05	104.49	77.04	17.97	23.37	NA	NA
FBgn0264539	lncRNA:CR43918	190.9	1.12	0.25	1.02e-05	0.000101984	248.87	273.69	107.8	133.23	NA	NA
FBgn0266232	lncRNA:CR44927	216.65	1.02	0.23	1.15e-05	0.000113742	283.17	298.01	152.19	133.23	NA	NA
FBgn0266025	lncRNA:CR44790	68.75	1.81	0.41	1.27e-05	0.000123844	112.47	101.37	29.59	31.55	NA	NA
FBgn0266323	lncRNA:CR44988	92.86	1.54	0.35	1.34e-05	0.00012971	136.4	139.88	50.73	44.41	NA	NA
FBgn0267137	lncRNA:CR45577	84.45	1.62	0.37	1.36e-05	0.000131779	133.21	121.64	44.39	38.57	NA	NA
FBgn0265943	lncRNA:CR44730	118.91	1.38	0.32	1.44e-05	0.000138082	153.15	190.57	67.64	64.28	NA	NA
FBgn0265708	lncRNA:CR44515	146.63	1.24	0.29	1.61e-05	0.000152262	183.46	229.09	89.83	84.15	NA	NA
FBgn0285992	hpRNA:CR46342	12443.4	0.87	0.2	1.62e-05	0.000152929	18265.4	13911.4	9123.86	8472.94	hp-CG4068	conserved
FBgn0085310	CG34281	26.47	3.26	0.76	1.62e-05	0.000153027	46.26	49.67	5.28	4.67	NA	NA
FBgn0265802	lncRNA:CR44591	62.75	1.99	0.46	1.64e-05	0.000154364	108.48	92.24	32.76	17.53	NA	NA
FBgn0020248	stet	161.78	1.18	0.27	1.76e-05	0.000163846	202.6	246.32	93	105.18	NA	NA
FBtr0346036	CR45499-RA	28.01	6.64	1.55	1.78e-05	0.000165604	43.07	67.91	1.06	0	NA	NA
FBgn0003034	SP	75.71	2.03	0.47	1.79e-05	0.000166599	168.3	75.01	33.82	25.71	NA	NA
FBgn0262033	lncRNA:CR42844	96.4	1.55	0.36	1.96e-05	0.00017974	134.8	153.06	59.18	38.57	NA	NA
FBgn0033139	Tsp42Er	114.52	1.34	0.32	2.13e-05	0.000194437	161.13	167.25	66.58	63.11	NA	NA
FBgn0037416	Osi9	178.02	1.09	0.26	2.13e-05	0.000194627	256.05	228.07	109.91	118.04	NA	NA
FBgn0266023	lncRNA:CR44788	46.46	2.34	0.55	2.14e-05	0.000194627	70.19	85.15	21.14	9.35	NA	NA
FBgn0284411	lncRNA:TS3	40.5	2.43	0.57	2.14e-05	0.000194627	63.81	72.98	15.85	9.35	NA	NA
FBgn0266158	lncRNA:CR44864	51.66	2.06	0.48	2.15e-05	0.000195845	88.54	78.05	19.02	21.04	NA	NA
FBgn0045800	Uhg1	166.25	1.13	0.27	2.18e-05	0.000197827	227.33	229.09	94.06	114.53	NA	NA
FBgn0039771	Osi23	20.44	5.18	1.23	2.7e-05	0.000239118	39.08	40.55	2.11	0	NA	NA
FBgn0265746	lncRNA:CR44553	147.56	1.18	0.28	2.73e-05	0.000241174	190.64	218.95	93	87.65	NA	NA
FBgn0267153	lncRNA:CR45593	143.04	1.38	0.33	2.79e-05	0.000245149	180.27	233.14	57.07	101.68	NA	NA
FBgn0284414	lncRNA:CR46328	44.54	2.26	0.54	2.91e-05	0.000254739	80.56	66.9	19.02	11.69	NA	NA
FBgn0266043	lncRNA:CR44808	64.91	1.78	0.43	2.94e-05	0.00025644	99.71	101.37	31.71	26.88	NA	NA
FBgn0264979	CG4267	166.81	1.55	0.37	3.34e-05	0.000285717	344.58	152.05	66.58	104.01	NA	NA
FBgn0023496	Lip1	194.33	1.01	0.24	3.4e-05	0.000289772	248.87	270.65	125.77	132.06	NA	NA
FBgn0050438	Ugt50B3	101.54	1.8	0.44	3.69e-05	0.000312304	224.94	90.22	45.44	45.58	NA	NA
FBgn0266751	lncRNA:CR45224	71.75	1.66	0.4	3.84e-05	0.000322794	112.47	105.42	31.71	37.4	NA	NA
FBgn0266966	lncRNA:CR45417	36.42	2.54	0.62	4.48e-05	0.000370858	50.25	74	7.4	14.02	NA	NA
FBgn0051928	CG31928	113.51	1.39	0.34	4.86e-05	0.000399377	161.92	166.24	47.56	78.3	NA	NA
FBgn0083936	Acp54A1	36.44	3.08	0.76	5.21e-05	0.000423143	27.12	103.39	10.57	4.67	NA	NA
FBgn0015585	Acp63F	31.3	3.74	0.92	5.22e-05	0.000423395	101.3	15.2	6.34	2.34	NA	NA
FBgn0084001	CG41434	60.13	1.78	0.44	5.37e-05	0.000433795	94.92	91.23	27.48	26.88	NA	NA
FBgn0034247	CG6484	122.39	1.29	0.32	6.29e-05	0.000497189	191.44	156.1	82.43	59.6	NA	NA
FBgn0035750	CG14826	109.58	1.31	0.33	6.3e-05	0.000497531	159.53	153.06	70.81	54.93	NA	NA
FBgn0267123	lncRNA:CR45563	180.78	1.01	0.25	7.07e-05	0.000552178	225.74	257.47	118.37	121.54	NA	NA
FBgn0265545	lncRNA:CR44395	149.97	1.09	0.27	7.2e-05	0.000561777	207.39	200.7	98.29	93.49	NA	NA
FBgn0262719	CG43163	140.54	1.15	0.29	7.54e-05	0.000584668	199.41	187.53	78.21	97	NA	NA
FBgn0284412	lncRNA:CR46326	40.64	2.33	0.59	7.72e-05	0.000596013	49.45	86.16	10.57	16.36	NA	NA
FBgn0052279	Drsl2	68.16	1.68	0.43	8.05e-05	0.000617493	94.12	113.53	26.42	38.57	NA	NA
FBgn0267672	lncRNA:CR46008	59.99	1.73	0.44	8.33e-05	0.000634824	94.12	90.22	26.42	29.22	NA	NA
FBgn0028396	TotA	129.1	1.19	0.3	8.46e-05	0.000642813	179.47	179.42	68.7	88.82	NA	NA
FBgn0051413	Qsox4	123.72	1.2	0.3	8.81e-05	0.000665098	176.28	168.27	81.38	68.95	NA	NA
FBgn0266022	lncRNA:CR44787	46.11	2.27	0.58	8.95e-05	0.000673591	69.4	83.12	7.4	24.54	NA	NA
FBgn0266592	lncRNA:CR45117	182.36	1.03	0.26	9.09e-05	0.00068285	220.95	268.62	107.8	132.06	NA	NA
FBgn0262971	lncRNA:CR43282	496.7	0.63	0.16	0.000102057	0.000753858	571.12	636.57	401.61	377.48	hpRNA1	conserved
FBgn0036677	CG13023	133.35	1.14	0.3	0.000111553	0.000810489	186.65	180.43	73.98	92.33	NA	NA
FBgn0039519	Cyp6a18	120.68	5.16	1.34	0.000112557	0.000815848	410.79	58.79	8.45	4.67	NA	NA
FBgn0263485	scaRNA:ΨU2-55	83.94	1.53	0.4	0.000114077	0.000824413	99.71	150.02	48.62	37.4	NA	NA
FBgn0032913	CG9259	523.14	2.43	0.64	0.000135236	0.000959928	1258.69	506.83	156.42	170.63	NA	NA
FBgn0011669	Mst57Db	293.99	6.02	1.58	0.000136637	0.000967447	1087.2	70.96	8.45	9.35	NA	NA
FBgn0036112	CG14147	10.27	6.65	1.75	0.000140975	0.000994189	16.75	24.33	0	0	NA	NA
FBgn0267785	lncRNA:CR46116	160.41	1.01	0.27	0.000145564	0.0010235	221.75	206.79	106.74	106.35	NA	NA
FBgn0051437	CG31437	120.21	1.19	0.31	0.000146782	0.00103104	161.13	173.33	63.41	82.98	NA	NA
FBgn0043470	λTry	58.51	1.75	0.46	0.000164545	0.00113888	94.92	85.15	20.08	33.89	NA	NA
FBgn0265688	lncRNA:CR44495	91.92	1.32	0.35	0.000165315	0.00114254	131.61	130.76	53.9	51.42	NA	NA
FBgn0266774	lncRNA:CR45239	46.79	1.88	0.5	0.000174466	0.00119645	70.19	77.04	20.08	19.87	NA	NA
FBgn0085673	Su(Ste):CR41533	98.97	1.42	0.38	0.000189391	0.00128758	106.09	182.46	57.07	50.25	NA	NA
FBgn0265678	lncRNA:CR44485	21.14	3.09	0.83	0.000193349	0.00131261	35.1	40.55	4.23	4.67	NA	NA
FBgn0011676	Nos	129.09	1.2	0.32	0.000195135	0.00132283	178.67	180.43	60.24	97	NA	NA
FBgn0053777	CG33777	28.13	2.52	0.68	0.000214706	0.00143967	43.07	52.71	7.4	9.35	NA	NA
FBgn0034627	eEFSec	154.87	1.01	0.27	0.000220598	0.00147499	193.83	219.96	99.34	106.35	NA	NA
FBgn0042106	CG18754	106.6	1.28	0.35	0.000221826	0.00148111	173.09	128.73	70.81	53.76	NA	NA
FBgn0036202	loaf	150.43	1.01	0.27	0.000222771	0.00148602	205.79	196.65	104.63	94.66	NA	NA
FBgn0015586	Acp76A	20.15	6.17	1.68	0.000234162	0.00155177	69.4	10.14	1.06	0	NA	NA
FBgn0039598	aqrs	23.35	4	1.09	0.00023639	0.00156434	79.77	8.11	3.17	2.34	NA	NA
FBgn0266849	lncRNA:CR45310	36.88	2.1	0.57	0.000236305	0.00156434	59.82	59.81	12.68	15.19	NA	NA
FBgn0265995	lncRNA:CR44770	15.12	4.71	1.28	0.000240231	0.00158238	31.91	26.35	1.06	1.17	NA	NA
FBgn0266840	lncRNA:CR45302	30.36	2.43	0.66	0.000263173	0.00171044	56.63	45.61	6.34	12.86	NA	NA
FBgn0038523	Sgs5bis	63.18	1.55	0.42	0.000270458	0.00175457	94.92	93.26	30.65	33.89	NA	NA
FBgn0036970	Spn77Bc	120.18	1.46	0.4	0.000289429	0.00185977	107.68	245.3	73.98	53.76	NA	NA
FBgn0266850	lncRNA:CR45311	45.95	1.8	0.5	0.000352736	0.00221775	67.8	75.01	21.14	19.87	NA	NA
FBgn0085465	CG34436	14.94	4.71	1.32	0.000375399	0.00234005	19.14	38.52	2.11	0	NA	NA
FBgn0261636	lncRNA:CR42719	35.27	2.11	0.59	0.00037839	0.00235766	51.85	62.85	15.85	10.52	NA	NA
FBgn0263488	sncRNA:CR43603	151.08	1.06	0.3	0.000383703	0.00238657	168.3	240.24	104.63	91.16	NA	NA
FBgn0011828	Pxn	1575.39	1.77	0.5	0.000403157	0.0024867	2077.08	2799.71	937.43	487.34	NA	NA
FBgn0267945	lncRNA:CR46225	81.21	1.39	0.39	0.00042552	0.00260663	113.27	121.64	33.82	56.1	NA	NA
FBgn0267039	lncRNA:CR45483	81.02	1.34	0.38	0.000463774	0.002807	103.69	128.73	50.73	40.9	NA	NA
FBgn0266045	lncRNA:CR44810	21.58	2.76	0.79	0.000467506	0.00282477	36.69	38.52	5.28	5.84	NA	NA
FBgn0037618	ouib	113.43	1.11	0.32	0.000499289	0.00299256	158.73	151.03	64.47	79.47	NA	NA
FBgn0265449	lncRNA:CR44349	47.58	1.84	0.53	0.000506781	0.00302468	65.41	83.12	13.74	28.05	NA	NA
FBgn0031018	narya	37.25	2	0.58	0.000518828	0.00307696	53.44	65.89	17.97	11.69	NA	NA
FBgn0267645	lncRNA:CR45983	96.53	1.2	0.35	0.000529341	0.00312903	121.24	147.99	54.96	61.94	NA	NA
FBgn0053500	CG33500	27.09	2.44	0.71	0.000555319	0.00324604	51.85	39.53	5.28	11.69	NA	NA
FBgn0266207	lncRNA:CR44902	109.86	1.17	0.34	0.000585839	0.0033895	152.35	152.05	82.43	52.59	NA	NA
FBgn0000045	Act79B	144.74	1.03	0.3	0.000635491	0.0036411	174.69	213.88	78.21	112.19	NA	NA
FBgn0262623	CG43147	197.64	5.53	1.64	0.000718614	0.00404541	732.24	41.56	7.4	9.35	NA	NA
FBgn0267933	lncRNA:CR46213	39.89	1.9	0.56	0.000729405	0.00409478	59.82	65.89	11.63	22.2	NA	NA
FBgn0267665	lncRNA:CR46003	124.52	1.01	0.3	0.000730634	0.00410005	169.9	163.2	86.66	78.3	NA	NA
FBgn0266826	lncRNA:CR45288	7.72	6.24	1.85	0.000731385	0.00410265	20.74	10.14	0	0	NA	NA
FBgn0031935	CG13793	107.52	1.11	0.33	0.000739876	0.00414046	138.79	155.09	60.24	75.96	NA	NA
FBgn0039323	CG10559	111.76	1.07	0.32	0.000747455	0.00417955	143.58	159.14	71.87	72.46	NA	NA
FBgn0266732	asRNA:CR45205	110.08	1.08	0.32	0.000779991	0.00434094	157.93	140.9	65.53	75.96	NA	NA
FBgn0265792	lncRNA:CR44581	98.7	1.15	0.34	0.000797203	0.00441938	120.45	152.05	59.18	63.11	NA	NA
FBgn0034052	CG8299	62.9	1.4	0.42	0.000884642	0.00483975	89.34	93.26	32.76	36.23	NA	NA
FBgn0035537	CG11342	76.68	1.27	0.38	0.000919574	0.00499232	101.3	115.56	45.44	44.41	NA	NA
FBgn0053517	Dop2R	109.75	1.23	0.37	0.000919305	0.00499232	165.11	142.93	87.72	43.24	NA	NA
FBgn0267005	lncRNA:CR45449	122.03	1.05	0.32	0.000933029	0.00505183	146.77	182.46	88.78	70.12	NA	NA
FBgn0031632	CG15628	89.85	1.17	0.35	0.000960511	0.00518084	125.23	123.67	60.24	50.25	NA	NA
FBgn0039937	fd102C	46.93	1.64	0.5	0.000971004	0.00522948	70.99	70.96	20.08	25.71	NA	NA
FBgn0265654	lncRNA:CR44461	83.78	1.35	0.41	0.000994505	0.0053277	130.81	109.47	31.71	63.11	NA	NA
FBgn0266781	lncRNA:CR45246	99.4	1.1	0.33	0.00103035	0.0054907	134.01	136.84	61.3	65.45	NA	NA
FBgn0034605	Ugt49C1	39.29	2.06	0.63	0.00104058	0.00553477	66.2	60.82	24.31	5.84	NA	NA
FBgn0267196	lncRNA:CR45636	16.32	3.13	0.96	0.00104345	0.00554589	23.13	35.48	3.17	3.51	NA	NA
FBgn0011582	Dop1R1	127.2	1.05	0.32	0.00106892	0.00566639	168.3	174.35	64.47	101.68	NA	NA
FBgn0024913	Actβ	85.38	1.18	0.36	0.00106856	0.00566639	112.47	124.68	51.79	52.59	NA	NA
FBgn0035022	CG11413	24.81	2.56	0.78	0.00110354	0.00582163	61.42	23.31	6.34	8.18	NA	NA
FBgn0266857	lncRNA:CR45318	74.74	1.3	0.4	0.00112743	0.00592561	93.33	119.61	48.62	37.4	NA	NA
FBgn0030137	CG15317	102.25	1.08	0.33	0.00117809	0.00614854	149.96	127.72	62.35	68.95	NA	NA
FBgn0052203	Spn75F	16.62	4.24	1.31	0.00124764	0.00645221	59.03	4.05	1.06	2.34	NA	NA
FBgn0263661	lncRNA:CR43652	131.01	1	0.31	0.00124766	0.00645221	153.15	196.65	98.29	75.96	NA	NA
FBgn0004880	scrt	71.3	1.3	0.4	0.00126975	0.00654933	89.34	113.53	39.1	43.24	NA	NA
FBgn0035312	CG15820	33.52	1.95	0.61	0.00127441	0.00656664	47.86	58.79	16.91	10.52	NA	NA
FBgn0036767	CG16775	113.37	1.01	0.32	0.00131608	0.00672512	157.14	145.97	69.75	80.64	NA	NA
FBgn0260868	CG42578	99.22	1.07	0.34	0.00145416	0.00733235	137.99	130.76	59.18	68.95	NA	NA
FBgn0037786	Alp13	17.96	2.82	0.88	0.00145955	0.00735474	37.49	25.34	3.17	5.84	NA	NA
FBgn0053626	CG33626	19.43	2.58	0.82	0.00157025	0.00782092	31.11	35.48	5.28	5.84	NA	NA
FBgn0033508	Obp46a	119.76	1.07	0.34	0.00158039	0.00786588	184.26	139.88	60.24	94.66	NA	NA
FBgn0083001	snoRNA:Ψ28S-1192a	104.18	1.11	0.35	0.00159656	0.00793799	114.86	170.29	70.81	60.77	NA	NA
FBgn0034473	Or56a	95.31	1.1	0.35	0.00160269	0.00796288	137.2	122.65	67.64	53.76	NA	NA
FBgn0266156	lncRNA:CR44862	32.72	1.95	0.62	0.0016295	0.00808193	47.06	56.76	9.51	17.53	NA	NA
FBgn0265641	lncRNA:CR44448	62.5	1.38	0.44	0.00176494	0.00865939	90.13	90.22	26.42	43.24	NA	NA
FBgn0039783	PH4αNE2	13.73	4.58	1.47	0.00179408	0.00877237	48.66	4.05	1.06	1.17	NA	NA
FBgn0263386	CG43438	84.83	1.15	0.37	0.0017935	0.00877237	104.49	129.75	56.01	49.08	NA	NA
FBgn0265537	lncRNA:CR44387	82.91	1.14	0.37	0.00182137	0.00888616	107.68	120.62	50.73	52.59	NA	NA
FBgn0011668	Mst57Da	213.13	5.23	1.68	0.00182535	0.00889154	792.86	37.51	11.63	10.52	NA	NA
FBgn0250847	CG14034	38.44	2.28	0.73	0.00184249	0.00895347	106.09	21.29	15.85	10.52	NA	NA
FBgn0037422	Osi13	56.71	1.38	0.45	0.00203348	0.00969547	79.77	84.13	34.88	28.05	NA	NA
FBgn0267554	asRNA:CR45894	180.73	1.05	0.34	0.00209759	0.00996759	191.44	297	158.53	75.96	NA	NA
