# Supplementary material for: Regulatory logic of endogenous RNAi in silencing de novo genomic conflicts
Source: PLoS Genet. 2023 Jun 21;19(6):e1010787. doi: 10.1371/journal.pgen.1010787 (PMC10317233; doi:10.1371/journal.pgen.1010787)
Supplement: S3 Table — (XLSX) [file pgen.1010787.s011.xlsx]

## Sheet: dcr2_upregulated_genes
Supplementary Table S3: Upregulated genes in D. simulans dcr-2 mutant testis
dsim_id	dmel_id	dmel_name	chr	dsim_name	baseMean	log2FoldChange	lfcSE	pvalue	padj	dcr2_rep1	dcr2_rep2	wXD1_rep1	wXD1_rep2	logbaseMean	hpRNA	class
MSTRG.8863	NA	NA	NA	NA	9573.76	5.29983	0.0934455	0	0	18957.2	18391.1	492.599	454.139	13.2249	hp-mir-997-1	conserved
MSTRG.7458	NA	NA	NA	NA	44196	5.23497	0.094416	0	0	91870	80341.9	2317.15	2255.08	15.4316	hp-CG2861-1	novel
MSTRG.7458.16	NA	NA	NA	NA	23071.9	5.10812	0.0828794	0	0	44832.9	44852	1240.17	1362.42	14.4938	hp-CG2861-2	novel
MSTRG.7458.19	NA	NA	NA	NA	20103.2	5.04439	0.0809518	0	0	38648.9	39397.1	1140.22	1226.66	14.2951	hp-CG2861-4	novel
MSTRG.7458.18	NA	NA	NA	NA	17906.4	5.00106	0.0841942	0	0	34176.6	35278.2	1040.27	1130.54	14.1282	hp-CG2861-3	novel
MSTRG.7461	NA	NA	NA	NA	14249.9	4.85347	0.0809758	0	0	27106.4	27988.1	967.86	937.113	13.7987	NA	NA
MSTRG.7459	NA	NA	NA	NA	4993.55	4.79887	0.116394	0	0	10253.5	9028.09	347.777	344.81	12.2859	NA	NA
MSTRG.11834	NA	NA	NA	NA	19385.1	3.45635	0.0764024	0	0	34719.3	36345.5	3165.69	3309.93	14.2427	NA	NA
MSTRG.7384	NA	NA	NA	NA	9805.01	2.98467	0.0829997	3.527e-283	5.21255e-280	16794.7	18025.8	2180.49	2219.04	13.2593	hp-pncr-n2	novel
MSTRG.12985.6	NA	NA	NA	NA	6398.97	2.64063	0.0794359	2.64457e-242	3.5531e-239	10922.6	11135.7	1758.26	1779.31	12.6436	hp-ODox2	novel
MSTRG.3896	NA	NA	NA	NA	2095.78	4.36654	0.135191	7.19897e-229	8.86613e-226	3798.72	4197.45	201.935	185.02	11.0333	hp-70-2	novel
MSTRG.7384.7	NA	NA	NA	NA	7595.88	2.92416	0.0950873	1.13499e-207	1.2903e-204	12811.5	14036.5	1836.79	1698.82	12.891	hp-CR32207	conserved
MSTRG.7632	NA	NA	NA	NA	6813.2	3.22256	0.106601	9.50136e-201	1.003e-197	11663.4	12954	1400.29	1235.07	12.7341	hp-mir-997-2	conserved
MSTRG.3896.3	NA	NA	NA	NA	2035.56	3.74987	0.126023	1.46904e-194	1.4474e-191	3669.64	3908.09	264.147	300.357	10.9912	hp-70-4	novel
MSTRG.12208	NA	NA	NA	NA	2885.16	3.15949	0.107809	8.63406e-189	7.97518e-186	5196.76	5180.73	545.632	617.533	11.4944	NA	NA
FBgn0269101	FBgn0052212	CG32212	3L	Dsim\GD27811	5766.42	2.74597	0.098606	1.14144e-170	9.92311e-168	9780.85	10294.5	1585.9	1404.47	12.4935	hp-pncr009	conserved
MSTRG.7384.3	NA	NA	NA	NA	6347.93	3.13267	0.114135	7.52242e-166	6.17632e-163	10521.7	12270	1234.05	1366.02	12.6321	hp-pncr-n1	novel
MSTRG.5008	NA	NA	NA	NA	1530.86	4.10249	0.151547	2.18301e-161	1.69804e-158	2802.45	2985.55	187.657	147.776	10.5801	NA	NA
MSTRG.12620	NA	NA	NA	NA	1672.77	3.30359	0.124398	2.16091e-155	1.5968e-152	2956.07	3120.4	320.24	294.35	10.708	NA	NA
MSTRG.11751	NA	NA	NA	NA	1098.86	5.56477	0.209945	8.30068e-155	5.8417e-152	2165.24	2138.02	35.6956	56.4671	10.1018	hp-tHMG2	novel
MSTRG.7385.1	NA	NA	NA	NA	3691.8	3.17087	0.120049	9.68751e-154	6.5078e-151	6234.84	7057.97	788.362	686.015	11.8501	NA	NA
MSTRG.3896.2	NA	NA	NA	NA	1942.22	3.60688	0.137129	1.77835e-152	1.14271e-149	3482.38	3695.54	264.147	326.788	10.9235	hp-70-3	novel
MSTRG.11750	NA	NA	NA	NA	8532.91	2.098	0.0801121	3.61623e-151	2.22685e-148	14200.4	13467.6	3178.94	3284.7	13.0588	NA	NA
MSTRG.3897	NA	NA	NA	NA	1357.07	3.75858	0.144939	2.89484e-148	1.71131e-145	2527.93	2525.62	169.299	205.444	10.4063	NA	NA
MSTRG.12237	NA	NA	NA	NA	1701.59	3.07906	0.12637	3.97658e-131	2.17666e-128	3023.34	3061.46	333.498	388.061	10.7327	NA	NA
MSTRG.3312	NA	NA	NA	NA	1868.12	2.75288	0.114743	3.40191e-127	1.73368e-124	3144.24	3362.43	473.221	492.585	10.8674	NA	NA
MSTRG.9454	NA	NA	NA	NA	5096.69	2.43666	0.103735	5.26781e-122	2.5951e-119	8607.33	8602.99	1708.29	1468.14	12.3153	hp-Nmy	novel
MSTRG.12985	NA	NA	NA	NA	5474.18	1.8956	0.0817706	6.92332e-119	3.30064e-116	8453.71	8804.82	2331.43	2306.74	12.4184	NA	NA
MSTRG.12207	NA	NA	NA	NA	1677.16	2.63834	0.117878	5.88352e-111	2.71727e-108	2914.26	2864.98	441.605	487.779	10.7118	NA	NA
MSTRG.3706	NA	NA	NA	NA	977.734	3.3013	0.152813	1.66245e-103	7.01981e-101	1696.2	1854.92	185.617	174.207	9.9333	hp-70-1	novel
MSTRG.7385.10	NA	NA	NA	NA	6610.76	2.66965	0.128615	1.06327e-95	4.02926e-93	10962.6	11891.3	2008.13	1581.08	12.6906	NA	NA
MSTRG.7385.11	NA	NA	NA	NA	6608.9	2.6718	0.128937	2.20635e-95	8.1519e-93	10961.6	11890.4	2006.09	1577.47	12.6902	NA	NA
MSTRG.1558	NA	NA	NA	NA	7026.49	1.57813	0.0791281	1.69012e-88	5.55071e-86	10550.8	10502.6	3433.91	3618.7	12.7786	hp-71	novel
MSTRG.9225	NA	NA	NA	NA	9030.52	1.94006	0.0985217	2.53785e-86	8.15367e-84	14155.9	14500.9	4004.02	3461.31	13.1406	hp-Tmy	novel
MSTRG.12290	NA	NA	NA	NA	566.74	4.84415	0.247065	1.35432e-85	4.25862e-83	1002.63	1187.79	35.6956	40.8485	9.14654	NA	NA
MSTRG.12238	NA	NA	NA	NA	1220.87	2.44461	0.124965	3.23526e-85	9.96122e-83	2044.34	2080.86	370.214	388.061	10.2537	NA	NA
MSTRG.8062	NA	NA	NA	NA	2908.27	2.81219	0.146099	1.454e-82	4.29772e-80	4711.35	5470.08	639.46	812.165	11.5059	NA	NA
MSTRG.13213	NA	NA	NA	NA	1218.25	2.3427	0.123027	7.62397e-81	2.12594e-78	2024.35	2046.03	397.75	404.881	10.2506	NA	NA
MSTRG.7385.9	NA	NA	NA	NA	4596.91	2.52927	0.13368	7.75859e-80	2.12341e-77	7934.67	7740.28	1532.87	1179.8	12.1664	NA	NA
MSTRG.7385	NA	NA	NA	NA	4194.9	2.70501	0.143543	3.25502e-79	8.74654e-77	7530.17	7020.46	1273.82	955.134	12.0344	hp-CR32205	conserved
MSTRG.10437	NA	NA	NA	NA	459.88	5.1674	0.275912	2.90393e-78	7.66377e-76	891.73	897.54	21.4173	28.8342	8.84512	NA	NA
MSTRG.13501	NA	NA	NA	NA	453.396	4.71922	0.252381	5.06074e-78	1.31215e-75	871.732	875.213	30.5962	36.0428	8.82463	NA	NA
MSTRG.12662	NA	NA	NA	NA	23480.4	1.33119	0.071479	2.07354e-77	5.28358e-75	34056.6	33151.8	13056.4	13656.6	14.5192	NA	NA
MSTRG.12277	NA	NA	NA	NA	472.376	5.21445	0.286088	3.16469e-74	7.66736e-72	839.917	1000.24	26.5167	22.8271	8.88379	NA	NA
MSTRG.8061	NA	NA	NA	NA	2896.23	3.07751	0.171006	2.07496e-72	4.79154e-70	4553.19	5803.2	529.314	699.231	11.5	NA	NA
MSTRG.3891	NA	NA	NA	NA	500.92	4.38842	0.25077	1.43845e-68	3.17295e-66	849.916	1062.76	48.9539	42.0499	8.96844	NA	NA
MSTRG.2853	NA	NA	NA	NA	2312.6	2.5617	0.146554	2.05091e-68	4.4574e-66	3507.84	4401.97	635.381	705.238	11.1753	NA	NA
MSTRG.8008	NA	NA	NA	NA	732.67	3.01158	0.174357	7.57207e-67	1.59868e-64	1402.59	1204.76	161.14	162.193	9.51702	NA	NA
MSTRG.13503	NA	NA	NA	NA	386.306	4.60869	0.267156	1.10146e-66	2.29274e-64	750.835	733.214	27.5366	33.64	8.5936	NA	NA
MSTRG.8060	NA	NA	NA	NA	1260.47	2.67466	0.155825	4.8949e-66	1.00475e-63	1991.62	2366.65	317.181	366.435	10.2997	NA	NA
MSTRG.1153	NA	NA	NA	NA	8192.5	2.2685	0.139053	7.86165e-60	1.41692e-57	15273	11863.6	2626.17	3007.17	13.0001	hp-CG18854	conserved
MSTRG.10438	NA	NA	NA	NA	793.462	2.4364	0.150878	1.17004e-58	2.0107e-56	1291.69	1386.95	241.71	253.501	9.63202	NA	NA
MSTRG.9557	NA	NA	NA	NA	3241.1	1.55363	0.0983082	2.93741e-56	4.66796e-54	4864.97	4803.85	1565.51	1730.05	11.6623	NA	NA
MSTRG.13399	NA	NA	NA	NA	454.417	5.21878	0.33233	1.42902e-55	2.19995e-53	1066.26	703.743	22.4372	25.23	8.82787	NA	NA
MSTRG.12345	NA	NA	NA	NA	7356.34	1.14741	0.0750197	8.28449e-53	1.17727e-50	10154.5	10119.4	4635.32	4516.16	12.8448	NA	NA
MSTRG.6605	NA	NA	NA	NA	2771.34	1.69124	0.112134	2.11531e-51	2.89464e-49	4024.15	4441.26	1378.87	1241.07	11.4364	hp-BTBD9	novel
MSTRG.8437	NA	NA	NA	NA	526.777	3.00282	0.199785	4.65143e-51	6.30674e-49	870.823	1002.03	108.107	126.15	9.04105	NA	NA
MSTRG.1868	NA	NA	NA	NA	321.273	5.99866	0.401623	1.91982e-50	2.48886e-48	671.752	593.895	12.2385	7.20856	8.32766	NA	NA
MSTRG.4239	NA	NA	NA	NA	2006.89	2.32731	0.156213	3.37871e-50	4.23169e-48	2926.08	3766.99	629.262	705.238	10.9707	NA	NA
MSTRG.13499	NA	NA	NA	NA	356.14	3.64102	0.24726	4.42485e-49	5.19007e-47	609.031	709.994	55.0731	50.4599	8.4763	hp-tHMG-cluster	novel
MSTRG.6146	NA	NA	NA	NA	769.194	2.20079	0.149913	8.60682e-49	9.93752e-47	1221.7	1305.68	281.485	267.918	9.5872	NA	NA
MSTRG.1861	NA	NA	NA	NA	13933.5	1.15849	0.0792012	1.88412e-48	2.12561e-46	19267.2	19225.2	8963.66	8277.83	13.7663	NA	NA
MSTRG.9426	NA	NA	NA	NA	756.606	2.33401	0.160142	4.07604e-48	4.56362e-46	1188.06	1337.83	259.048	241.487	9.5634	NA	NA
MSTRG.13341	NA	NA	NA	NA	480.014	2.73725	0.191271	1.8731e-46	1.97732e-44	793.558	876.106	125.444	124.948	8.90693	NA	NA
MSTRG.438	NA	NA	NA	NA	800.014	2.09604	0.146859	3.24856e-46	3.40499e-44	1253.51	1339.61	295.763	311.17	9.64388	NA	NA
MSTRG.13281	NA	NA	NA	NA	1252.73	2.08286	0.146003	3.56994e-46	3.7155e-44	2027.98	2024.6	427.327	531.031	10.2909	NA	NA
MSTRG.2102	NA	NA	NA	NA	254.918	4.85375	0.341806	9.12061e-46	9.2961e-44	505.405	480.474	19.3776	14.4171	7.99389	NA	NA
MSTRG.6867	NA	NA	NA	NA	1708.05	1.749	0.123352	1.23708e-45	1.25224e-43	2498.84	2765.85	744.507	822.977	10.7381	NA	NA
MSTRG.5847	NA	NA	NA	NA	2107.8	2.37516	0.167595	1.36535e-45	1.37268e-43	3016.07	4051.88	636.401	726.863	11.0415	NA	NA
MSTRG.5090	NA	NA	NA	NA	1486.85	1.53934	0.110096	2.01542e-44	1.88519e-42	2219.78	2205	753.686	768.913	10.538	NA	NA
MSTRG.3916	NA	NA	NA	NA	344.999	3.98438	0.285694	3.31231e-44	3.05953e-42	559.945	737.68	36.7154	45.6542	8.43045	NA	NA
MSTRG.12817	NA	NA	NA	NA	757.191	2.45126	0.178421	5.96071e-43	5.27505e-41	1157.16	1403.91	247.829	219.861	9.56451	NA	NA
MSTRG.13505	NA	NA	NA	NA	312.223	3.47283	0.253413	9.57881e-43	8.4265e-41	573.58	571.568	44.8744	58.8699	8.28643	NA	NA
MSTRG.12773	NA	NA	NA	NA	2937.55	1.44671	0.105969	1.96023e-42	1.71421e-40	4354.12	4243.89	1675.65	1476.55	11.5204	hp-426	novel
MSTRG.4697	NA	NA	NA	NA	294.127	6.58426	0.483407	3.02321e-42	2.62824e-40	600.85	563.53	6.11924	6.00713	8.20029	NA	NA
MSTRG.13508	NA	NA	NA	NA	4073.3	1.23455	0.0907296	3.64125e-42	3.14702e-40	5686.71	5746.04	2331.43	2529	11.992	NA	NA
MSTRG.11828	NA	NA	NA	NA	2633.59	1.27921	0.0940303	3.78003e-42	3.24797e-40	3650.55	3809.86	1534.91	1539.03	11.3628	NA	NA
MSTRG.4999	NA	NA	NA	NA	9186.7	1.1778	0.0872272	1.50931e-41	1.26023e-39	13293.2	12190.5	5778.6	5484.51	13.1653	NA	NA
MSTRG.2909	NA	NA	NA	NA	2170.92	1.40463	0.105197	1.14803e-40	9.27148e-39	3269.68	3033.77	1213.65	1166.59	11.0841	NA	NA
MSTRG.1260	NA	NA	NA	NA	3953.12	1.14262	0.0859787	2.66113e-40	2.11446e-38	5332.2	5550.46	2434.44	2495.36	11.9488	NA	NA
MSTRG.3887	NA	NA	NA	NA	1943.21	1.62004	0.122908	1.13055e-39	8.65718e-38	2924.26	2939.11	875.051	1034.43	10.9242	hp-58	novel
MSTRG.10413	NA	NA	NA	NA	3757.61	1.14265	0.0877927	1.00088e-38	7.39599e-37	5172.22	5171.8	2276.36	2410.06	11.8756	NA	NA
MSTRG.210	NA	NA	NA	NA	2655.58	1.27041	0.0976933	1.16018e-38	8.53047e-37	3790.54	3717.87	1499.21	1614.72	11.3748	NA	NA
MSTRG.11827	NA	NA	NA	NA	12722.5	1.00048	0.0770244	1.41014e-38	1.02662e-36	16418.4	17512.3	8537.36	8422	13.6351	hp-CG4068	conserved
MSTRG.7269	NA	NA	NA	NA	3430.58	1.47569	0.113919	2.23548e-38	1.61162e-36	5078.59	5016.4	1969.37	1657.97	11.7442	NA	NA
MSTRG.2876	NA	NA	NA	NA	4424.2	1.11753	0.0863105	2.41919e-38	1.73559e-36	5886.69	6227.41	2823.01	2759.68	12.1112	NA	NA
MSTRG.12123	NA	NA	NA	NA	20951.7	1.23732	0.0958014	3.6806e-38	2.61518e-36	27756.4	31088.8	11886.6	13075.1	14.3548	NA	NA
MSTRG.2726	NA	NA	NA	NA	354.613	2.78693	0.215806	3.74995e-38	2.6517e-36	637.21	601.932	92.8084	86.5027	8.4701	NA	NA
MSTRG.13876	NA	NA	NA	NA	2146.41	2.03415	0.158125	7.16291e-38	4.99343e-36	3008.79	3891.13	782.243	903.473	11.0677	NA	NA
MSTRG.13263	NA	NA	NA	NA	477.67	2.48166	0.194061	1.91108e-37	1.30759e-35	765.379	854.672	135.643	154.984	8.89987	NA	NA
MSTRG.13307	NA	NA	NA	NA	703.265	2.24307	0.175444	1.98582e-37	1.35246e-35	1050.81	1271.74	247.829	242.688	9.45793	NA	NA
MSTRG.5334	NA	NA	NA	NA	240.628	4.26195	0.334185	2.98955e-37	2.01747e-35	406.324	508.16	20.3975	27.6328	7.91066	NA	NA
MSTRG.8190	NA	NA	NA	NA	823.427	2.62795	0.206183	3.29181e-37	2.21135e-35	1282.6	1551.27	190.716	269.12	9.6855	NA	NA
MSTRG.6471	NA	NA	NA	NA	316.98	3.23511	0.25406	3.84385e-37	2.55893e-35	612.667	534.059	68.3315	52.8628	8.30825	NA	NA
MSTRG.4516	NA	NA	NA	NA	270.903	3.65487	0.28829	7.85642e-37	5.13761e-35	449.047	554.599	36.7154	43.2514	8.08163	NA	NA
MSTRG.12818	NA	NA	NA	NA	3854.43	2.10303	0.165966	8.51211e-37	5.54187e-35	7106.57	5401.32	1626.7	1283.12	11.9123	NA	NA
MSTRG.5002	NA	NA	NA	NA	946.936	1.83654	0.145602	1.78026e-36	1.14394e-34	1496.22	1461.96	381.433	448.132	9.88712	NA	NA
MSTRG.13106	NA	NA	NA	NA	1202.6	1.90653	0.151336	2.16511e-36	1.3852e-34	1716.19	2080.86	489.539	523.822	10.2319	NA	NA
MSTRG.12040	NA	NA	NA	NA	982.75	1.70639	0.136941	1.22176e-35	7.58675e-34	1485.31	1524.48	487.499	433.715	9.94068	NA	NA
MSTRG.13473	NA	NA	NA	NA	1111.42	1.66252	0.1336	1.50707e-35	9.2419e-34	1675.29	1702.2	498.718	569.476	10.1182	NA	NA
MSTRG.8754	NA	NA	NA	NA	3212.36	1.08831	0.0877361	2.47369e-35	1.50447e-33	4338.66	4400.18	2028.53	2082.07	11.6494	NA	NA
MSTRG.9693	NA	NA	NA	NA	4016.21	1.02156	0.082621	4.07412e-35	2.46768e-33	5351.29	5412.03	2667.99	2633.53	11.9716	NA	NA
MSTRG.2744	NA	NA	NA	NA	222.701	4.21145	0.340966	4.78119e-35	2.88413e-33	395.416	449.217	17.3378	28.8342	7.79896	NA	NA
MSTRG.5936	NA	NA	NA	NA	276.25	3.34493	0.272465	1.21062e-34	7.21444e-33	494.497	510.839	40.7949	58.8699	8.10983	NA	NA
MSTRG.7128	NA	NA	NA	NA	1650.07	1.32725	0.10902	4.25314e-34	2.48447e-32	2299.77	2419.34	926.045	955.134	10.6883	NA	NA
MSTRG.6419	NA	NA	NA	NA	187.789	5.38132	0.445208	1.234e-33	7.06871e-32	387.235	346.513	10.1987	7.20856	7.55297	NA	NA
MSTRG.8073	NA	NA	NA	NA	272.682	3.1378	0.261906	4.48686e-33	2.52134e-31	449.956	529.593	57.1129	54.0642	8.09107	NA	NA
MSTRG.11871	NA	NA	NA	NA	34913.2	1.35424	0.113182	5.40884e-33	3.02793e-31	45036.5	55350.1	19086.9	20179.2	15.0915	NA	NA
MSTRG.12339	NA	NA	NA	NA	516.315	2.21249	0.185075	6.1435e-33	3.41334e-31	897.184	801.088	172.359	194.631	9.01211	NA	NA
MSTRG.4601	NA	NA	NA	NA	1445.95	1.35682	0.113589	6.89869e-33	3.79018e-31	2020.71	2138.91	810.799	813.366	10.4978	NA	NA
MSTRG.4511	NA	NA	NA	NA	240.647	4.00332	0.336137	1.05272e-32	5.67814e-31	525.403	380.45	25.4968	31.2371	7.91077	NA	NA
MSTRG.1227	NA	NA	NA	NA	3435.65	1.02141	0.08587	1.25844e-32	6.76308e-31	4553.19	4653.81	2273.3	2262.29	11.7464	NA	NA
MSTRG.13519	NA	NA	NA	NA	1116.93	1.53925	0.12941	1.26588e-32	6.77843e-31	1636.2	1687.02	542.572	601.915	10.1253	NA	NA
MSTRG.6779	NA	NA	NA	NA	221.441	3.5638	0.300005	1.51959e-32	8.1076e-31	407.233	409.921	39.775	28.8342	7.79078	NA	NA
MSTRG.2218	NA	NA	NA	NA	2965.28	1.07085	0.0906431	3.30943e-32	1.75305e-30	4005.97	4030.45	1954.08	1870.62	11.534	NA	NA
MSTRG.13260	NA	NA	NA	NA	1223.97	1.39491	0.119964	2.97836e-31	1.5337e-29	1789.82	1756.68	653.739	695.626	10.2573	NA	NA
MSTRG.2746	NA	NA	NA	NA	293.002	4.45725	0.383976	3.74629e-31	1.90918e-29	403.597	717.139	22.4372	28.8342	8.19477	NA	NA
MSTRG.4558	NA	NA	NA	NA	361.212	2.35724	0.203735	5.84162e-31	2.95662e-29	598.123	610.863	119.325	116.538	8.4967	NA	NA
MSTRG.11846	NA	NA	NA	NA	397.235	3.80134	0.329344	8.08578e-31	4.07849e-29	576.307	905.578	39.775	67.2799	8.63385	NA	NA
MSTRG.2061	NA	NA	NA	NA	2389.78	1.24924	0.108653	1.35736e-30	6.80015e-29	3219.68	3508	1358.47	1472.95	11.2227	NA	NA
MSTRG.4264	NA	NA	NA	NA	2061.94	1.23279	0.107551	2.03793e-30	1.01069e-28	2839.72	2947.15	1287.08	1173.79	11.0098	NA	NA
MSTRG.13717	NA	NA	NA	NA	483.263	2.43952	0.213876	3.89348e-30	1.89907e-28	839.917	791.264	126.464	175.408	8.91667	NA	NA
MSTRG.13475	NA	NA	NA	NA	753.909	1.64388	0.144176	4.09222e-30	1.98944e-28	1115.34	1169.03	360.015	371.241	9.55825	NA	NA
MSTRG.7387	NA	NA	NA	NA	2567.75	1.21203	0.10658	5.76253e-30	2.79227e-28	3486.93	3688.4	1628.74	1466.94	11.3263	NA	NA
MSTRG.13309	NA	NA	NA	NA	631.005	1.82092	0.160209	6.18543e-30	2.968e-28	941.725	1025.25	272.306	284.738	9.30151	NA	NA
MSTRG.8042	NA	NA	NA	NA	558.086	2.40654	0.212317	8.8373e-30	4.22229e-28	861.733	1015.43	150.941	204.243	9.12434	NA	NA
MSTRG.12815.13	NA	NA	NA	NA	12686.3	1.44243	0.12726	8.85656e-30	4.22229e-28	20429.8	16667.5	7344.11	6303.89	13.631	hp-83	novel
MSTRG.8034	NA	NA	NA	NA	440.291	2.78043	0.246126	1.36077e-29	6.4458e-28	777.196	759.113	86.6892	138.164	8.78231	NA	NA
MSTRG.7509	NA	NA	NA	NA	182.733	3.78781	0.336578	2.21681e-29	1.04339e-27	336.33	345.62	28.5564	20.4243	7.51359	NA	NA
MSTRG.7849	NA	NA	NA	NA	3199.66	1.00161	0.0890747	2.46099e-29	1.15464e-27	4355.03	4180.48	2123.38	2139.74	11.6437	NA	NA
MSTRG.9864	NA	NA	NA	NA	1528.14	1.33042	0.118554	3.17627e-29	1.47617e-27	2078.89	2294.31	858.733	880.646	10.5776	NA	NA
FBgn0189658	FBgn0027889	ball	3R	Dsim\GD18116	1789.25	1.15249	0.103181	5.74589e-29	2.6537e-27	2487.03	2449.7	1126.96	1093.3	10.8051	hp-ballchen	novel
MSTRG.9227	NA	NA	NA	NA	737.532	1.8409	0.165083	7.04968e-29	3.24571e-27	1061.71	1244.95	333.498	309.968	9.52656	NA	NA
MSTRG.3512	NA	NA	NA	NA	831.191	1.59037	0.142732	7.80254e-29	3.58117e-27	1248.97	1247.63	436.506	391.665	9.69904	NA	NA
MSTRG.3030	NA	NA	NA	NA	2191.8	1.12557	0.10112	8.855e-29	4.03914e-27	2916.99	3094.5	1358.47	1397.26	11.0979	NA	NA
MSTRG.11242	NA	NA	NA	NA	165.129	5.88173	0.530144	1.33297e-28	6.02444e-27	324.513	325.079	6.11924	4.80571	7.36745	NA	NA
MSTRG.10880	NA	NA	NA	NA	259.987	7.55177	0.682619	1.89772e-28	8.47324e-27	527.221	507.266	3.05962	2.40285	8.0223	NA	NA
MSTRG.3756	NA	NA	NA	NA	1385.76	1.33649	0.120874	2.02986e-28	9.03592e-27	1937.99	2033.53	823.038	748.489	10.4365	NA	NA
MSTRG.6897	NA	NA	NA	NA	151.833	5.25792	0.476003	2.29218e-28	1.0173e-26	287.244	304.538	7.13911	8.40999	7.24634	NA	NA
MSTRG.4990	NA	NA	NA	NA	8381.24	1.01133	0.0918633	3.45379e-28	1.52369e-26	11283.4	11123.2	5228.89	5889.4	13.0329	NA	NA
MSTRG.7728	NA	NA	NA	NA	334.922	8.24556	0.750842	4.67763e-28	2.05136e-26	689.023	646.586	4.07949	0	8.38768	NA	NA
MSTRG.13415	NA	NA	NA	NA	416.793	2.4031	0.220045	9.15446e-28	3.88775e-26	711.748	689.454	112.186	153.783	8.70319	NA	NA
MSTRG.2820	NA	NA	NA	NA	289.117	3.65966	0.336215	1.36066e-27	5.69664e-26	447.229	625.152	54.0533	30.0357	8.17551	NA	NA
MSTRG.10618	NA	NA	NA	NA	1326.41	1.23639	0.1137	1.53047e-27	6.37149e-26	1881.63	1843.31	798.561	782.129	10.3733	NA	NA
MSTRG.10396	NA	NA	NA	NA	4246.79	1.01874	0.093706	1.5728e-27	6.52933e-26	5758.52	5616.55	2941.31	2670.77	12.0522	NA	NA
MSTRG.11086	NA	NA	NA	NA	1125.01	1.30572	0.120158	1.66162e-27	6.87872e-26	1612.57	1591.46	649.659	646.368	10.1357	NA	NA
MSTRG.8026	NA	NA	NA	NA	296.026	3.02006	0.280567	5.08261e-27	2.06931e-25	451.774	601.932	57.1129	73.287	8.20958	NA	NA
MSTRG.4250	NA	NA	NA	NA	1994.26	1.08922	0.101665	8.7662e-27	3.51099e-25	2745.18	2681.9	1306.46	1243.48	10.9616	NA	NA
MSTRG.7268	NA	NA	NA	NA	8466.12	1.17209	0.109844	1.39966e-26	5.56063e-25	11821.6	11635.9	5687.83	4719.21	13.0475	hp-88	novel
MSTRG.5491	NA	NA	NA	NA	763.342	1.55419	0.146256	2.24372e-26	8.74933e-25	1181.7	1095.8	379.393	396.471	9.57619	NA	NA
MSTRG.2078	NA	NA	NA	NA	149.172	4.08267	0.384291	2.30717e-26	8.94952e-25	286.335	276.853	14.2782	19.2228	7.22084	NA	NA
MSTRG.7160	NA	NA	NA	NA	1983.89	1.05456	0.0994785	2.95243e-26	1.13335e-24	2668.83	2688.15	1307.48	1271.11	10.9541	NA	NA
MSTRG.4179	NA	NA	NA	NA	186.208	3.18582	0.301531	4.30835e-26	1.6453e-24	336.33	334.903	38.7552	34.8414	7.54077	NA	NA
MSTRG.2151	NA	NA	NA	NA	2003.92	1.11264	0.105533	5.46988e-26	2.07813e-24	2641.56	2839.08	1248.32	1286.73	10.9686	NA	NA
MSTRG.10911	NA	NA	NA	NA	754.838	1.5814	0.150159	6.18711e-26	2.3386e-24	1161.7	1102.05	398.77	356.824	9.56002	NA	NA
MSTRG.4637	NA	NA	NA	NA	160.355	5.68158	0.541125	8.6765e-26	3.24633e-24	358.146	270.602	3.05962	9.61142	7.32512	NA	NA
MSTRG.616	NA	NA	NA	NA	1397.03	1.16002	0.110959	1.39655e-25	5.15989e-24	1933.45	1927.26	871.991	855.416	10.4481	NA	NA
MSTRG.5842	NA	NA	NA	NA	1585.6	1.12259	0.107558	1.67853e-25	6.12518e-24	2152.52	2193.39	980.098	1016.41	10.6308	NA	NA
MSTRG.10656	NA	NA	NA	NA	955.751	1.79797	0.172729	2.25064e-25	8.11275e-24	1391.68	1576.28	373.274	481.772	9.90049	NA	NA
MSTRG.8625	NA	NA	NA	NA	8849.56	1.10654	0.106403	2.49183e-25	8.96029e-24	11179.8	12991.6	5374.73	5852.15	13.1114	NA	NA
MSTRG.6276	NA	NA	NA	NA	181.773	3.35827	0.324262	3.904e-25	1.39029e-23	320.877	342.048	37.7353	26.4314	7.50599	NA	NA
MSTRG.10483	NA	NA	NA	NA	186.59	4.00785	0.390653	1.07421e-24	3.77097e-23	310.878	391.167	14.2782	30.0357	7.54373	NA	NA
MSTRG.10357	NA	NA	NA	NA	1380.11	1.18724	0.116325	1.85974e-24	6.46709e-23	1853.45	1982.63	850.574	833.79	10.4306	NA	NA
MSTRG.3328	NA	NA	NA	NA	346.053	2.4803	0.243125	1.94749e-24	6.75633e-23	512.677	660.875	98.9277	111.733	8.43485	NA	NA
MSTRG.3162	NA	NA	NA	NA	135.732	3.99832	0.393302	2.8118e-24	9.61936e-23	263.61	247.382	16.318	15.6186	7.08462	NA	NA
MSTRG.1869	NA	NA	NA	NA	236.352	7.73901	0.761324	2.83558e-24	9.6783e-23	500.86	440.286	3.05962	1.20143	7.88479	NA	NA
MSTRG.6448	NA	NA	NA	NA	801.697	1.39672	0.13783	3.91908e-24	1.32238e-22	1152.61	1171.71	448.744	433.715	9.64691	NA	NA
MSTRG.7948	NA	NA	NA	NA	134.423	5.73272	0.56589	4.04791e-24	1.36273e-22	253.611	274.174	5.09937	4.80571	7.07063	NA	NA
MSTRG.13431	NA	NA	NA	NA	1316.89	1.18508	0.117078	4.40607e-24	1.47658e-22	1787.1	1870.99	785.302	824.179	10.3629	NA	NA
MSTRG.9105	NA	NA	NA	NA	1720.03	1.23053	0.121767	5.21739e-24	1.73276e-22	2287.05	2536.33	979.078	1077.68	10.7482	NA	NA
MSTRG.11847	NA	NA	NA	NA	320.597	3.82841	0.380843	8.9581e-24	2.94859e-22	444.502	752.862	28.5564	56.4671	8.32462	NA	NA
MSTRG.10822	NA	NA	NA	NA	416.859	2.25024	0.223928	9.28817e-24	3.04368e-22	648.118	730.535	166.239	122.546	8.70342	NA	NA
MSTRG.6390	NA	NA	NA	NA	125.428	5.19852	0.518371	1.14159e-23	3.67574e-22	237.249	250.954	5.09937	8.40999	6.97072	NA	NA
MSTRG.10367	NA	NA	NA	NA	142.748	4.18479	0.418643	1.58544e-23	5.02817e-22	309.969	231.306	15.2981	14.4171	7.15732	NA	NA
MSTRG.11793	NA	NA	NA	NA	975.615	1.31749	0.131957	1.78683e-23	5.61863e-22	1385.32	1400.34	583.367	533.434	9.93017	NA	NA
MSTRG.6420	NA	NA	NA	NA	174.209	6.9707	0.699932	2.30136e-23	7.2059e-22	364.51	326.865	3.05962	2.40285	7.44468	NA	NA
MSTRG.3373	NA	NA	NA	NA	216.717	7.6136	0.764614	2.33981e-23	7.29538e-22	401.779	460.827	3.05962	1.20143	7.75967	NA	NA
MSTRG.6005	NA	NA	NA	NA	128.158	5.49954	0.556491	4.95693e-23	1.5136e-21	273.609	227.734	4.07949	7.20856	7.00178	NA	NA
MSTRG.10069	NA	NA	NA	NA	604.291	1.55492	0.157366	5.03649e-23	1.53473e-21	875.368	927.905	303.922	309.968	9.2391	NA	NA
MSTRG.8186	NA	NA	NA	NA	3632.02	1.79023	0.18119	5.06203e-23	1.53934e-21	5203.12	6064.87	1312.58	1947.51	11.8266	NA	NA
MSTRG.10783	NA	NA	NA	NA	176.042	3.22704	0.32678	5.33e-23	1.61418e-21	295.425	341.155	38.7552	28.8342	7.45978	NA	NA
MSTRG.2556	NA	NA	NA	NA	964.897	1.35692	0.137584	6.05423e-23	1.81858e-21	1388.95	1386.05	507.897	576.685	9.91423	NA	NA
MSTRG.4251	NA	NA	NA	NA	1672.05	1.05062	0.106529	6.06645e-23	1.81858e-21	2297.96	2213.04	1105.54	1071.67	10.7074	NA	NA
MSTRG.3515	NA	NA	NA	NA	690.503	1.77225	0.17971	6.09945e-23	1.82477e-21	1047.17	1090.44	352.876	271.522	9.4315	NA	NA
MSTRG.2891	NA	NA	NA	NA	2235.44	1.00517	0.102083	7.08867e-23	2.11643e-21	2949.71	3019.49	1544.09	1428.5	11.1263	NA	NA
MSTRG.1655	NA	NA	NA	NA	1650.91	1.11566	0.113325	7.21687e-23	2.15037e-21	2208.87	2310.38	1087.18	997.184	10.689	NA	NA
MSTRG.1583	NA	NA	NA	NA	1508.56	1.09479	0.111336	8.10042e-23	2.40877e-21	2011.62	2098.73	983.158	940.717	10.559	NA	NA
MSTRG.10389	NA	NA	NA	NA	707.201	1.42389	0.145609	1.38801e-22	4.07013e-21	1026.26	1034.18	374.293	394.068	9.46598	NA	NA
MSTRG.9131	NA	NA	NA	NA	121.043	4.17464	0.428099	1.81609e-22	5.26273e-21	236.34	222.376	12.2385	13.2157	6.91937	NA	NA
MSTRG.8443	NA	NA	NA	NA	1018.96	1.29994	0.133716	2.43921e-22	6.95928e-21	1384.41	1513.76	572.149	605.519	9.99288	NA	NA
MSTRG.8041	NA	NA	NA	NA	778.382	2.20268	0.226609	2.47314e-22	7.02894e-21	1159.89	1396.77	219.273	337.601	9.60433	NA	NA
MSTRG.9968	NA	NA	NA	NA	1000.67	1.32053	0.135989	2.71935e-22	7.6991e-21	1456.22	1401.23	538.493	606.721	9.96675	NA	NA
MSTRG.11068	NA	NA	NA	NA	140.447	6.38421	0.658245	3.0498e-22	8.61816e-21	274.518	280.425	2.03975	4.80571	7.13389	NA	NA
MSTRG.8188	NA	NA	NA	NA	4220.2	1.43892	0.148702	3.79249e-22	1.06355e-20	5843.97	6486.4	1946.94	2603.49	12.0431	NA	NA
MSTRG.5456	NA	NA	NA	NA	1508.42	1.08607	0.112636	5.29668e-22	1.47142e-20	1986.17	2115.69	979.078	952.732	10.5588	NA	NA
MSTRG.529	NA	NA	NA	NA	1496.53	1.13546	0.118096	6.92988e-22	1.91433e-20	1964.35	2149.63	956.641	915.487	10.5474	NA	NA
MSTRG.7258	NA	NA	NA	NA	1313.97	1.13264	0.117869	7.30806e-22	2.01128e-20	1864.36	1745.07	813.859	832.589	10.3597	NA	NA
MSTRG.10562	NA	NA	NA	NA	411.35	3.34247	0.348163	7.97088e-22	2.18556e-20	991.72	506.373	83.6296	63.6756	8.68422	NA	NA
MSTRG.10562	NA	NA	NA	NA	411.35	3.34247	0.348163	7.97088e-22	2.18556e-20	991.72	506.373	83.6296	63.6756	8.68422	NA	NA
MSTRG.8739	NA	NA	NA	NA	116.546	4.57551	0.477663	9.80525e-22	2.66382e-20	201.798	245.596	9.17886	9.61142	6.86476	NA	NA
MSTRG.8739	NA	NA	NA	NA	116.546	4.57551	0.477663	9.80525e-22	2.66382e-20	201.798	245.596	9.17886	9.61142	6.86476	NA	NA
MSTRG.2618	NA	NA	NA	NA	380.127	2.75236	0.287365	9.9026e-22	2.68533e-20	516.313	807.34	88.729	108.128	8.57034	NA	NA
MSTRG.4924	NA	NA	NA	NA	1151.92	1.29722	0.135573	1.08543e-21	2.93265e-20	1526.21	1748.64	658.838	674.001	10.1698	NA	NA
MSTRG.7669	NA	NA	NA	NA	250.299	2.29161	0.240293	1.4739e-21	3.95332e-20	406.324	425.104	85.6693	84.0999	7.96751	NA	NA
MSTRG.5149	NA	NA	NA	NA	3457.31	1.03072	0.108123	1.53092e-21	4.0914e-20	4473.2	4810.1	2127.46	2418.47	11.7554	NA	NA
MSTRG.2232	NA	NA	NA	NA	1148.94	1.20647	0.126943	2.01914e-21	5.32873e-20	1586.21	1620.93	730.229	658.382	10.1661	NA	NA
MSTRG.7761	NA	NA	NA	NA	1404.68	1.05999	0.112452	4.25132e-21	1.09651e-19	1911.63	1885.28	888.309	933.509	10.456	NA	NA
MSTRG.13823	NA	NA	NA	NA	451.003	2.52364	0.269099	6.71603e-21	1.71427e-19	617.212	918.974	115.246	152.581	8.81699	NA	NA
MSTRG.9353	NA	NA	NA	NA	1139.56	1.20673	0.130355	2.09816e-20	5.10851e-19	1672.56	1507.51	674.136	704.036	10.1543	NA	NA
MSTRG.2501	NA	NA	NA	NA	399.626	2.0629	0.223221	2.42975e-20	5.88677e-19	625.393	663.555	130.544	179.013	8.64251	NA	NA
MSTRG.7121	NA	NA	NA	NA	884.741	1.31424	0.142827	3.52483e-20	8.512e-19	1189.88	1334.25	515.036	499.794	9.78911	NA	NA
MSTRG.7556	NA	NA	NA	NA	1291.98	1.16173	0.126343	3.74855e-20	9.02278e-19	1738.92	1833.48	843.435	752.093	10.3354	NA	NA
MSTRG.668	NA	NA	NA	NA	946.114	1.23668	0.134886	4.80239e-20	1.14291e-18	1363.5	1294.07	587.447	539.441	9.88587	NA	NA
MSTRG.1592	NA	NA	NA	NA	2369.79	1.02012	0.11133	5.04846e-20	1.19569e-18	3178.78	3171.31	1670.55	1458.53	11.2105	NA	NA
MSTRG.114	NA	NA	NA	NA	401.938	1.74842	0.193105	1.37541e-19	3.17612e-18	590.851	648.372	190.716	177.811	8.65083	NA	NA
MSTRG.8031	NA	NA	NA	NA	218.054	2.36728	0.261826	1.54643e-19	3.54886e-18	349.965	380.45	67.3116	74.4885	7.76854	NA	NA
MSTRG.7846	NA	NA	NA	NA	109.033	4.66343	0.51704	1.88995e-19	4.31708e-18	244.521	175.043	8.15898	8.40999	6.76862	NA	NA
MSTRG.11109	NA	NA	NA	NA	471.323	2.60058	0.288481	1.97339e-19	4.47999e-18	673.57	945.766	166.239	99.7184	8.88057	NA	NA
MSTRG.7933	NA	NA	NA	NA	509.59	2.08125	0.230957	2.034e-19	4.61051e-18	692.659	955.59	177.458	212.653	8.99319	NA	NA
MSTRG.13312	NA	NA	NA	NA	494.325	2.2707	0.252119	2.12815e-19	4.81652e-18	985.357	652.838	180.518	158.588	8.94932	NA	NA
MSTRG.6287	NA	NA	NA	NA	421.617	1.65776	0.184213	2.27442e-19	5.12404e-18	661.753	618.901	203.975	201.84	8.71979	NA	NA
MSTRG.4582	NA	NA	NA	NA	115.799	3.69895	0.411267	2.38288e-19	5.3602e-18	231.795	198.263	16.318	16.82	6.85548	NA	NA
MSTRG.4427	NA	NA	NA	NA	1415.01	1.01087	0.112623	2.81723e-19	6.30845e-18	1902.54	1880.82	964.8	911.883	10.4666	NA	NA
MSTRG.3514	NA	NA	NA	NA	1071.31	1.09615	0.122195	2.95133e-19	6.57883e-18	1445.31	1474.47	691.474	674.001	10.0652	NA	NA
MSTRG.9098	NA	NA	NA	NA	1154.97	1.09251	0.121955	3.29601e-19	7.3031e-18	1589.84	1555.74	761.845	712.446	10.1736	NA	NA
MSTRG.13579	NA	NA	NA	NA	174.846	3.07807	0.343949	3.57998e-19	7.88502e-18	259.974	365.268	35.6956	38.4457	7.44994	NA	NA
MSTRG.5848	NA	NA	NA	NA	128.112	3.56809	0.399565	4.26202e-19	9.35935e-18	205.434	267.029	18.3577	21.6257	7.00126	NA	NA
MSTRG.10059	NA	NA	NA	NA	1164.06	1.05849	0.118824	5.19367e-19	1.13211e-17	1571.66	1574.49	770.004	740.079	10.1849	NA	NA
MSTRG.12753	NA	NA	NA	NA	394.809	1.77791	0.200192	6.62648e-19	1.43596e-17	646.3	576.033	168.279	188.624	8.62501	NA	NA
MSTRG.7001	NA	NA	NA	NA	2152.1	1.05047	0.118793	9.32826e-19	2.00381e-17	2707.01	3098.97	1447.2	1355.21	11.0715	NA	NA
MSTRG.9552	NA	NA	NA	NA	965.163	1.23587	0.13983	9.71248e-19	2.08332e-17	1277.15	1432.49	559.91	591.102	9.91463	NA	NA
MSTRG.8037	NA	NA	NA	NA	354.7	2.61089	0.295466	9.87471e-19	2.11199e-17	522.676	695.705	75.4706	124.948	8.47046	NA	NA
MSTRG.1154	NA	NA	NA	NA	978.774	2.16519	0.245121	1.01761e-18	2.17017e-17	2010.71	1190.47	342.677	371.241	9.93483	NA	NA
MSTRG.11216	NA	NA	NA	NA	835.587	1.19786	0.135731	1.09172e-18	2.32152e-17	1169.88	1157.42	493.619	521.419	9.70665	NA	NA
MSTRG.2363	NA	NA	NA	NA	125.79	3.60364	0.409091	1.2639e-18	2.67611e-17	254.52	210.766	23.4571	14.4171	6.97487	NA	NA
MSTRG.7927	NA	NA	NA	NA	214.034	2.73454	0.311002	1.46054e-18	3.07045e-17	389.962	353.658	42.8347	69.6828	7.7417	NA	NA
MSTRG.7250	NA	NA	NA	NA	102.113	3.98032	0.453858	1.78718e-18	3.74649e-17	203.616	180.401	11.2186	13.2157	6.67402	NA	NA
MSTRG.7250	NA	NA	NA	NA	102.113	3.98032	0.453858	1.78718e-18	3.74649e-17	203.616	180.401	11.2186	13.2157	6.67402	NA	NA
MSTRG.7250	NA	NA	NA	NA	102.113	3.98032	0.453858	1.78718e-18	3.74649e-17	203.616	180.401	11.2186	13.2157	6.67402	NA	NA
MSTRG.8387	NA	NA	NA	NA	214.959	2.74158	0.31292	1.9302e-18	4.03485e-17	397.234	350.085	42.8347	69.6828	7.74792	NA	NA
MSTRG.3969	NA	NA	NA	NA	1358.04	1.11514	0.12742	2.10144e-18	4.38042e-17	1765.28	1950.48	818.958	897.466	10.4073	NA	NA
MSTRG.8289	NA	NA	NA	NA	134.05	3.06928	0.351809	2.67875e-18	5.53697e-17	241.794	237.558	31.6161	25.23	7.06662	NA	NA
MSTRG.9352	NA	NA	NA	NA	210.949	2.4111	0.278839	5.28999e-18	1.06368e-16	319.059	391.167	66.2917	67.2799	7.72075	NA	NA
MSTRG.6430	NA	NA	NA	NA	2524.89	1.01947	0.117991	5.61095e-18	1.12363e-16	3331.49	3430.3	1530.83	1806.95	11.302	NA	NA
MSTRG.12224	NA	NA	NA	NA	1014.35	1.09676	0.12697	5.72049e-18	1.14402e-16	1385.32	1378.91	625.182	667.993	9.98634	NA	NA
MSTRG.5536	NA	NA	NA	NA	94.5725	4.2649	0.493895	5.86007e-18	1.16877e-16	190.89	168.791	10.1987	8.40999	6.56335	NA	NA
MSTRG.2622	NA	NA	NA	NA	283.091	2.81094	0.326804	7.8825e-18	1.55951e-16	408.142	582.285	53.0334	88.9056	8.14512	NA	NA
MSTRG.10313	NA	NA	NA	NA	307.978	1.82796	0.212879	8.93826e-18	1.75897e-16	485.407	476.009	140.742	129.754	8.26668	NA	NA
MSTRG.8791	NA	NA	NA	NA	109.849	3.42003	0.398825	9.88648e-18	1.93783e-16	199.98	201.835	18.3577	19.2228	6.77938	NA	NA
MSTRG.372	NA	NA	NA	NA	936.798	1.11315	0.129961	1.07854e-17	2.10287e-16	1254.42	1308.35	601.725	582.692	9.87159	NA	NA
MSTRG.2750	NA	NA	NA	NA	112.968	5.485	0.641055	1.1664e-17	2.27117e-16	157.257	284.891	6.11924	3.60428	6.81977	NA	NA
MSTRG.8288	NA	NA	NA	NA	134.686	3.05042	0.356953	1.27739e-17	2.47102e-16	237.249	243.809	33.6558	24.0285	7.07345	NA	NA
MSTRG.8507	NA	NA	NA	NA	517.803	1.49946	0.175487	1.29005e-17	2.49223e-16	717.202	812.698	266.187	275.127	9.01626	NA	NA
MSTRG.6286	NA	NA	NA	NA	556.086	1.37347	0.161976	2.26196e-17	4.29133e-16	827.191	777.868	314.121	305.162	9.11916	NA	NA
MSTRG.7934	NA	NA	NA	NA	553.156	2.15201	0.253845	2.29781e-17	4.3453e-16	828.1	977.024	154.001	253.501	9.11154	NA	NA
MSTRG.8927	NA	NA	NA	NA	138.765	3.4296	0.406261	3.12292e-17	5.84964e-16	258.156	249.168	15.2981	32.4385	7.1165	NA	NA
MSTRG.8071	NA	NA	NA	NA	888.007	1.20022	0.142203	3.16749e-17	5.92562e-16	1305.33	1169.93	551.751	525.024	9.79443	NA	NA
MSTRG.13582	NA	NA	NA	NA	94.7295	4.17794	0.495123	3.22301e-17	6.01426e-16	158.166	200.942	10.1987	9.61142	6.56574	NA	NA
MSTRG.12153	NA	NA	NA	NA	548.535	2.51574	0.298468	3.49091e-17	6.50594e-16	769.015	1097.59	117.285	210.25	9.09944	NA	NA
MSTRG.10688	NA	NA	NA	NA	92.4207	4.33091	0.5143	3.73317e-17	6.93121e-16	186.345	166.112	11.2186	6.00713	6.53014	NA	NA
MSTRG.8709	NA	NA	NA	NA	899.806	1.08999	0.129549	3.97269e-17	7.35745e-16	1228.06	1220.83	577.248	573.081	9.81347	NA	NA
MSTRG.13556	NA	NA	NA	NA	173.802	2.68725	0.320111	4.66943e-17	8.61542e-16	273.609	327.758	39.775	54.0642	7.4413	NA	NA
MSTRG.10529	NA	NA	NA	NA	597.224	1.37729	0.164527	5.70248e-17	1.04692e-15	850.825	873.427	309.022	355.622	9.22213	NA	NA
MSTRG.448	NA	NA	NA	NA	402.862	1.56786	0.18753	6.2411e-17	1.14014e-15	583.579	621.58	208.054	198.235	8.65414	NA	NA
MSTRG.12095	NA	NA	NA	NA	342.717	1.98677	0.238316	7.63877e-17	1.37173e-15	507.223	586.75	118.305	158.588	8.42087	NA	NA
MSTRG.4635	NA	NA	NA	NA	853.538	1.23	0.147761	8.48504e-17	1.51816e-15	1145.34	1247.63	479.34	541.844	9.73731	NA	NA
MSTRG.4635	NA	NA	NA	NA	853.538	1.23	0.147761	8.48504e-17	1.51816e-15	1145.34	1247.63	479.34	541.844	9.73731	NA	NA
MSTRG.2748	NA	NA	NA	NA	112.414	3.23317	0.389377	1.0113e-16	1.79855e-15	198.162	208.086	19.3776	24.0285	6.81267	NA	NA
MSTRG.13821	NA	NA	NA	NA	475.576	2.09043	0.25346	1.61627e-16	2.84029e-15	629.938	910.043	158.08	204.243	8.89353	NA	NA
MSTRG.2751	NA	NA	NA	NA	118.648	3.8736	0.469768	1.64094e-16	2.88023e-15	250.884	192.904	9.17886	21.6257	6.89055	NA	NA
MSTRG.2502	NA	NA	NA	NA	160.583	2.67637	0.324955	1.7789e-16	3.11498e-15	276.336	278.639	35.6956	51.6614	7.32718	NA	NA
MSTRG.2329	NA	NA	NA	NA	603.9	1.4863	0.181106	2.27181e-16	3.93612e-15	838.099	941.301	286.584	349.615	9.23817	NA	NA
MSTRG.11522	NA	NA	NA	NA	271.309	1.84193	0.224767	2.50938e-16	4.3325e-15	424.504	424.21	122.385	114.136	8.08379	NA	NA
MSTRG.13278	NA	NA	NA	NA	318.384	1.68943	0.206289	2.62042e-16	4.518e-15	480.862	491.191	148.901	152.581	8.31462	NA	NA
MSTRG.13278	NA	NA	NA	NA	318.384	1.68943	0.206289	2.62042e-16	4.518e-15	480.862	491.191	148.901	152.581	8.31462	NA	NA
MSTRG.13278	NA	NA	NA	NA	318.384	1.68943	0.206289	2.62042e-16	4.518e-15	480.862	491.191	148.901	152.581	8.31462	NA	NA
MSTRG.8403	NA	NA	NA	NA	687.999	1.88265	0.22993	2.65793e-16	4.57294e-15	1042.62	1123.49	360.015	225.868	9.42626	NA	NA
MSTRG.6656	NA	NA	NA	NA	1446.16	1.02375	0.125192	2.89851e-16	4.97361e-15	1871.63	2004.95	896.468	1011.6	10.498	NA	NA
MSTRG.5074	NA	NA	NA	NA	969.04	1.76084	0.215431	2.99441e-16	5.11021e-15	1519.85	1471.79	342.677	541.844	9.92041	NA	NA
MSTRG.2530	NA	NA	NA	NA	231.11	2.09826	0.258128	4.33645e-16	7.30768e-15	348.147	400.991	81.5898	93.7113	7.85243	NA	NA
MSTRG.12242	NA	NA	NA	NA	8730.13	1.12424	0.138596	4.99473e-16	8.38831e-15	12083.4	11857.4	6283.44	4696.38	13.0918	NA	NA
MSTRG.9865	NA	NA	NA	NA	962.855	1.11045	0.137151	5.65547e-16	9.455e-15	1242.6	1389.62	608.864	610.325	9.91117	NA	NA
MSTRG.13450	NA	NA	NA	NA	228.426	2.0735	0.256726	6.65384e-16	1.10491e-14	365.419	373.305	96.8879	78.0928	7.83558	NA	NA
MSTRG.2453	NA	NA	NA	NA	209.436	2.31163	0.286261	6.73299e-16	1.1168e-14	310.878	386.701	76.4905	63.6756	7.71037	NA	NA
MSTRG.8189	NA	NA	NA	NA	2589.03	1.54069	0.190834	6.83428e-16	1.13233e-14	3767.81	3937.57	1037.21	1613.52	11.3382	NA	NA
MSTRG.10465	NA	NA	NA	NA	796.056	1.14917	0.142504	7.37628e-16	1.22076e-14	1051.71	1143.14	502.797	486.578	9.63673	NA	NA
MSTRG.13512	NA	NA	NA	NA	463.575	1.42391	0.176614	7.4869e-16	1.23768e-14	649.936	701.064	257.008	246.293	8.85666	NA	NA
MSTRG.2785	NA	NA	NA	NA	231.36	3.18308	0.39647	9.86213e-16	1.61409e-14	550.855	283.105	53.0334	38.4457	7.85399	NA	NA
MSTRG.11825	NA	NA	NA	NA	460.246	1.51168	0.188902	1.21944e-15	1.97611e-14	629.029	734.107	244.77	233.077	8.84626	NA	NA
MSTRG.11614	NA	NA	NA	NA	789.115	1.09256	0.13674	1.3492e-15	2.17684e-14	1082.62	1066.33	508.917	498.592	9.62409	NA	NA
MSTRG.6376	NA	NA	NA	NA	441.473	1.45752	0.18272	1.50138e-15	2.41446e-14	670.843	623.366	225.392	246.293	8.78618	NA	NA
MSTRG.1795	NA	NA	NA	NA	163.56	2.35927	0.296338	1.70091e-15	2.7176e-14	268.155	279.532	56.093	50.4599	7.35368	NA	NA
MSTRG.10689	NA	NA	NA	NA	86.7339	4.24202	0.535202	2.26272e-15	3.58037e-14	172.71	157.181	12.2385	4.80571	6.43852	NA	NA
MSTRG.2617	NA	NA	NA	NA	220.335	2.20384	0.279027	2.8273e-15	4.44766e-14	366.328	357.23	65.2719	92.5099	7.78355	NA	NA
MSTRG.2034	NA	NA	NA	NA	513.096	1.44916	0.183479	2.82888e-15	4.44766e-14	799.012	703.743	293.723	255.904	9.00308	NA	NA
MSTRG.7321	NA	NA	NA	NA	569.337	1.25259	0.158937	3.24567e-15	5.08672e-14	782.65	821.629	342.677	330.392	9.15314	NA	NA
MSTRG.5251	NA	NA	NA	NA	79.8463	4.64813	0.594334	5.25168e-15	8.10174e-14	134.532	172.363	4.07949	8.40999	6.31915	NA	NA
MSTRG.2513	NA	NA	NA	NA	116.384	2.91718	0.373352	5.56334e-15	8.56464e-14	205.434	205.407	23.4571	31.2371	6.86275	NA	NA
MSTRG.6780	NA	NA	NA	NA	78.6636	4.08064	0.522899	6.00364e-15	9.21368e-14	144.531	152.716	10.1987	7.20856	6.29762	NA	NA
MSTRG.7625	NA	NA	NA	NA	615.181	1.20677	0.154947	6.79347e-15	1.03613e-13	888.094	828.773	370.214	373.644	9.26487	NA	NA
MSTRG.2436	NA	NA	NA	NA	195.818	2.12822	0.274223	8.43301e-15	1.27435e-13	341.784	295.608	71.3911	74.4885	7.61337	NA	NA
MSTRG.13628	NA	NA	NA	NA	219.214	2.19909	0.284403	1.05615e-14	1.58304e-13	396.325	323.293	68.3315	88.9056	7.77619	NA	NA
MSTRG.12581	NA	NA	NA	NA	797.079	1.05588	0.136597	1.07615e-14	1.60975e-13	1092.62	1060.08	512.996	522.621	9.63858	NA	NA
MSTRG.11883	NA	NA	NA	NA	88.1034	3.56995	0.46237	1.15444e-14	1.72512e-13	164.529	160.753	16.318	10.8128	6.46113	NA	NA
MSTRG.8407	NA	NA	NA	NA	122.048	2.89592	0.375287	1.19537e-14	1.78448e-13	232.704	197.37	24.477	33.64	6.9313	NA	NA
MSTRG.6076	NA	NA	NA	NA	76.5455	4.76125	0.61857	1.39086e-14	2.06588e-13	153.621	141.999	8.15898	2.40285	6.25825	NA	NA
MSTRG.6428	NA	NA	NA	NA	88.7135	3.681	0.478287	1.40152e-14	2.07963e-13	164.529	164.326	9.17886	16.82	6.47108	NA	NA
MSTRG.3718	NA	NA	NA	NA	316.55	1.59528	0.207446	1.47039e-14	2.17526e-13	463.591	487.619	154.001	160.991	8.30629	NA	NA
MSTRG.5537	NA	NA	NA	NA	84.4766	6.23852	0.811566	1.50603e-14	2.2243e-13	172.71	160.753	2.03975	2.40285	6.40048	NA	NA
MSTRG.6767	NA	NA	NA	NA	606.212	1.2616	0.16482	1.94217e-14	2.8335e-13	909.91	801.088	349.816	364.032	9.24368	NA	NA
MSTRG.1878	NA	NA	NA	NA	237.563	11.1882	1.4634	2.08379e-14	3.03412e-13	510.859	439.393	0	0	7.89217	NA	NA
MSTRG.8696	NA	NA	NA	NA	531.845	1.32199	0.173342	2.41259e-14	3.49223e-13	753.562	765.365	280.465	327.99	9.05486	NA	NA
MSTRG.1152	NA	NA	NA	NA	1047.42	1.25691	0.164903	2.49533e-14	3.60493e-13	1598.93	1353.9	556.851	680.008	10.0326	NA	NA
MSTRG.9132	NA	NA	NA	NA	99.9109	6.91348	0.908376	2.72386e-14	3.91595e-13	207.252	189.332	3.05962	0	6.64257	NA	NA
MSTRG.5249	NA	NA	NA	NA	74.2962	5.47076	0.721213	3.31207e-14	4.74313e-13	138.168	152.716	5.09937	1.20143	6.21522	NA	NA
MSTRG.12160	NA	NA	NA	NA	768.49	2.08381	0.275995	4.34695e-14	6.18917e-13	1205.34	1280.67	199.895	388.061	9.58588	NA	NA
MSTRG.6277	NA	NA	NA	NA	105.91	2.88102	0.382181	4.75884e-14	6.74313e-13	191.799	181.294	26.5167	24.0285	6.72669	NA	NA
MSTRG.6921	NA	NA	NA	NA	1263.01	1.27837	0.170529	6.55486e-14	9.17371e-13	1785.28	1790.61	623.142	853.013	10.3027	NA	NA
MSTRG.10328	NA	NA	NA	NA	80.0486	6.15125	0.821788	7.14404e-14	9.95116e-13	170.892	144.678	1.01987	3.60428	6.3228	NA	NA
MSTRG.150	NA	NA	NA	NA	1040.22	1.14232	0.15269	7.35815e-14	1.02301e-12	1310.78	1552.16	611.924	686.015	10.0227	NA	NA
MSTRG.9868	NA	NA	NA	NA	666.531	1.3164	0.176063	7.61063e-14	1.05613e-12	853.552	1048.47	371.234	392.867	9.38053	NA	NA
MSTRG.3372	NA	NA	NA	NA	421.875	10.5749	1.42721	1.2676e-13	1.73784e-12	774.469	911.829	0	1.20143	8.72067	NA	NA
MSTRG.4913	NA	NA	NA	NA	333.939	1.87958	0.253804	1.30521e-13	1.78774e-12	559.036	492.084	169.299	115.337	8.38344	NA	NA
MSTRG.10600	NA	NA	NA	NA	133.962	2.54276	0.344213	1.49992e-13	2.04873e-12	204.525	252.74	37.7353	40.8485	7.06568	NA	NA
MSTRG.11720	NA	NA	NA	NA	5663.23	1.16769	0.158261	1.60354e-13	2.18623e-12	6957.5	8716.41	3023.92	3955.1	12.4674	NA	NA
MSTRG.13310	NA	NA	NA	NA	413.873	1.54252	0.209235	1.67846e-13	2.28206e-12	616.303	615.328	183.577	240.285	8.69305	NA	NA
MSTRG.3453	NA	NA	NA	NA	156.379	2.28463	0.309978	1.7027e-13	2.31077e-12	245.43	273.281	47.934	58.8699	7.2889	NA	NA
MSTRG.7077	NA	NA	NA	NA	128.307	7.85502	1.0658	1.7051e-13	2.3119e-12	264.519	246.489	1.01987	1.20143	7.00346	NA	NA
MSTRG.13478	NA	NA	NA	NA	517.902	1.20528	0.163936	1.95092e-13	2.63071e-12	724.474	720.711	321.26	305.162	9.01654	NA	NA
MSTRG.1976	NA	NA	NA	NA	694.305	1.08967	0.148313	2.02632e-13	2.72494e-12	912.637	977.024	453.844	433.715	9.43943	NA	NA
MSTRG.11219	NA	NA	NA	NA	349.51	1.67608	0.228244	2.08279e-13	2.79832e-12	516.313	549.241	190.716	141.768	8.44919	NA	NA
MSTRG.13599	NA	NA	NA	NA	354.436	1.50754	0.205424	2.15714e-13	2.89033e-12	505.405	543.882	197.855	170.603	8.46938	NA	NA
MSTRG.3157	NA	NA	NA	NA	492.478	1.37114	0.187311	2.47727e-13	3.29537e-12	741.745	679.63	299.843	248.695	8.94392	NA	NA
MSTRG.1854	NA	NA	NA	NA	72.8823	3.87357	0.529368	2.52911e-13	3.35828e-12	142.713	130.389	11.2186	7.20856	6.1875	NA	NA
MSTRG.9607	NA	NA	NA	NA	142.038	2.27951	0.312534	3.01669e-13	3.98781e-12	231.795	239.344	48.9539	48.0571	7.15013	NA	NA
MSTRG.7724	NA	NA	NA	NA	400.661	1.38253	0.189641	3.0933e-13	4.08178e-12	551.764	606.398	216.213	228.271	8.64624	NA	NA
MSTRG.380	NA	NA	NA	NA	815.348	1.04069	0.14303	3.4376e-13	4.51593e-12	1151.7	1043.11	541.553	525.024	9.67127	NA	NA
MSTRG.2505	NA	NA	NA	NA	433.261	1.36371	0.187533	3.5461e-13	4.64608e-12	657.208	591.215	253.948	230.674	8.75909	NA	NA
MSTRG.13580	NA	NA	NA	NA	129.447	3.32022	0.456846	3.65656e-13	4.7781e-12	179.982	290.249	16.318	31.2371	7.01621	NA	NA
MSTRG.12094	NA	NA	NA	NA	355.338	1.79538	0.247498	4.04307e-13	5.27384e-12	497.224	605.505	133.603	185.02	8.47305	NA	NA
MSTRG.647	NA	NA	NA	NA	230.13	1.78945	0.247218	4.54195e-13	5.8882e-12	345.42	368.84	110.146	96.1142	7.84631	NA	NA
MSTRG.2504	NA	NA	NA	NA	174.028	2.02113	0.279352	4.65246e-13	6.01564e-12	281.79	276.853	71.3911	66.0785	7.44318	NA	NA
MSTRG.3582	NA	NA	NA	NA	493.993	1.21052	0.167767	5.37423e-13	6.92465e-12	706.294	673.378	294.743	301.558	8.94835	NA	NA
MSTRG.12772	NA	NA	NA	NA	308.336	1.75317	0.242978	5.37959e-13	6.92552e-12	470.863	479.581	118.305	164.595	8.26836	NA	NA
MSTRG.2743	NA	NA	NA	NA	228.166	2.42156	0.33691	6.59668e-13	8.43359e-12	295.425	473.33	62.2123	81.697	7.83394	NA	NA
MSTRG.6647	NA	NA	NA	NA	558.772	1.14524	0.159802	7.68769e-13	9.78608e-12	792.649	746.61	349.816	346.011	9.12612	NA	NA
MSTRG.5824	NA	NA	NA	NA	90.6848	3.50526	0.489709	8.19612e-13	1.03975e-11	189.072	144.678	19.3776	9.61142	6.50279	NA	NA
MSTRG.2105	NA	NA	NA	NA	74.4967	3.50139	0.489206	8.22946e-13	1.04308e-11	138.168	135.747	13.2583	10.8128	6.2191	NA	NA
MSTRG.10908	NA	NA	NA	NA	95.6762	3.59279	0.502659	8.83278e-13	1.11763e-11	161.802	191.118	8.15898	21.6257	6.58009	NA	NA
MSTRG.5282	NA	NA	NA	NA	224.738	1.74345	0.244371	9.71714e-13	1.22325e-11	353.601	338.475	99.9476	106.927	7.8121	NA	NA
MSTRG.2742	NA	NA	NA	NA	299.284	1.86341	0.261192	9.73114e-13	1.22397e-11	440.866	497.443	105.047	153.783	8.22537	NA	NA
MSTRG.5937	NA	NA	NA	NA	94.6756	2.87777	0.40394	1.04653e-12	1.30756e-11	160.893	172.363	21.4173	24.0285	6.56492	NA	NA
MSTRG.1694	NA	NA	NA	NA	243.745	2.01204	0.283429	1.25747e-12	1.56301e-11	389.053	392.953	117.285	75.6899	7.92923	NA	NA
MSTRG.2548	NA	NA	NA	NA	443.398	1.31504	0.185438	1.32632e-12	1.64444e-11	590.851	674.271	254.968	253.501	8.79246	NA	NA
MSTRG.6742	NA	NA	NA	NA	246.673	1.87716	0.264796	1.35033e-12	1.6728e-11	355.419	420.638	119.325	91.3085	7.94645	NA	NA
MSTRG.2224	NA	NA	NA	NA	482.058	1.19572	0.168685	1.35608e-12	1.67852e-11	671.752	670.699	299.843	285.94	8.91306	NA	NA
MSTRG.2757	NA	NA	NA	NA	156.359	10.585	1.49646	1.51259e-12	1.86599e-11	219.978	405.456	0	0	7.28871	NA	NA
MSTRG.2439	NA	NA	NA	NA	224.879	1.80803	0.255796	1.56896e-12	1.9323e-11	379.054	320.614	98.9277	100.92	7.813	NA	NA
MSTRG.10113	NA	NA	NA	NA	137.117	10.3954	1.47443	1.78324e-12	2.17986e-11	261.792	286.677	0	0	7.09927	NA	NA
MSTRG.11067	NA	NA	NA	NA	87.1936	3.64016	0.517465	1.99834e-12	2.42475e-11	153.621	168.791	7.13911	19.2228	6.44615	NA	NA
MSTRG.1848	NA	NA	NA	NA	105.497	3.00698	0.429049	2.40925e-12	2.90663e-11	191.799	183.973	30.5962	15.6186	6.72106	NA	NA
MSTRG.1848	NA	NA	NA	NA	105.497	3.00698	0.429049	2.40925e-12	2.90663e-11	191.799	183.973	30.5962	15.6186	6.72106	NA	NA
MSTRG.13763	NA	NA	NA	NA	61.8317	4.58948	0.655673	2.56603e-12	3.08571e-11	104.535	133.068	6.11924	3.60428	5.95027	NA	NA
MSTRG.3062	NA	NA	NA	NA	175.059	1.97474	0.28245	2.72064e-12	3.26366e-11	263.61	294.715	73.4309	68.4813	7.4517	NA	NA
MSTRG.10214	NA	NA	NA	NA	59.7254	4.91514	0.705989	3.35311e-12	3.96445e-11	107.262	124.137	5.09937	2.40285	5.90027	NA	NA
MSTRG.2022	NA	NA	NA	NA	60.9269	4.24663	0.612102	3.98315e-12	4.67941e-11	107.262	124.137	5.09937	7.20856	5.92901	NA	NA
MSTRG.6791	NA	NA	NA	NA	60.3358	5.42087	0.781369	3.98656e-12	4.6797e-11	108.171	127.71	3.05962	2.40285	5.91494	NA	NA
MSTRG.8745	NA	NA	NA	NA	632.678	1.04333	0.1507	4.41574e-12	5.16299e-11	871.732	832.346	418.148	408.485	9.30533	NA	NA
MSTRG.1700	NA	NA	NA	NA	208.636	1.89172	0.274574	5.59291e-12	6.49313e-11	339.057	318.828	100.967	75.6899	7.70484	NA	NA
MSTRG.564	NA	NA	NA	NA	118.032	10.1791	1.47838	5.7659e-12	6.68347e-11	237.249	234.879	0	0	6.88303	NA	NA
MSTRG.2616	NA	NA	NA	NA	416.89	2.38374	0.346426	5.94511e-12	6.87447e-11	517.222	881.465	95.8681	173.005	8.70352	NA	NA
MSTRG.13483	NA	NA	NA	NA	429.487	1.75125	0.255791	7.57161e-12	8.66105e-11	571.762	751.969	161.14	233.077	8.74647	NA	NA
MSTRG.7093	NA	NA	NA	NA	623.065	1.0762	0.157219	7.63516e-12	8.727e-11	830.827	859.138	379.393	422.902	9.28324	NA	NA
MSTRG.11426	NA	NA	NA	NA	7507.21	1.08705	0.159059	8.24528e-12	9.38806e-11	8909.12	11507.3	4198.82	5413.63	12.8741	NA	NA
MSTRG.6007	NA	NA	NA	NA	84.7486	2.91168	0.426065	8.26433e-12	9.39527e-11	153.621	145.571	19.3776	20.4243	6.40512	NA	NA
MSTRG.779	NA	NA	NA	NA	103.736	7.54636	1.10528	8.63686e-12	9.8037e-11	261.792	150.93	1.01987	1.20143	6.69677	NA	NA
MSTRG.6392	NA	NA	NA	NA	111.458	10.0965	1.48088	9.23978e-12	1.0432e-10	214.524	231.306	0	0	6.80035	NA	NA
MSTRG.7167	NA	NA	NA	NA	633.667	1.0185	0.150275	1.22225e-11	1.36639e-10	830.827	866.282	424.267	413.291	9.30758	NA	NA
MSTRG.12161	NA	NA	NA	NA	244.037	1.9331	0.28562	1.30483e-11	1.45321e-10	376.327	396.525	79.5501	123.747	7.93096	NA	NA
MSTRG.12786	NA	NA	NA	NA	584.262	1.40993	0.208354	1.3148e-11	1.46321e-10	718.111	979.703	310.041	329.191	9.19047	NA	NA
MSTRG.8651	NA	NA	NA	NA	640.343	1.0155	0.150148	1.34864e-11	1.49861e-10	843.553	869.855	413.049	434.917	9.3227	NA	NA
MSTRG.3317	NA	NA	NA	NA	227.927	1.80791	0.267977	1.51421e-11	1.67254e-10	331.785	376.878	87.7091	115.337	7.83243	NA	NA
MSTRG.5795	NA	NA	NA	NA	931.097	1.01857	0.150983	1.51714e-11	1.67452e-10	1156.25	1337.83	647.619	582.692	9.86279	NA	NA
MSTRG.2459	NA	NA	NA	NA	770.821	1.06328	0.157635	1.52822e-11	1.68549e-10	1076.26	1008.28	456.903	541.844	9.59025	NA	NA
MSTRG.6426	NA	NA	NA	NA	255.083	1.72473	0.256464	1.75558e-11	1.91906e-10	398.143	385.808	136.663	99.7184	7.99482	NA	NA
MSTRG.3324	NA	NA	NA	NA	347.725	1.31428	0.195487	1.77871e-11	1.94004e-10	504.496	487.619	202.955	195.833	8.4418	NA	NA
MSTRG.4338	NA	NA	NA	NA	217.502	1.66914	0.248308	1.79181e-11	1.95289e-10	319.059	342.941	107.087	100.92	7.76488	NA	NA
MSTRG.13862	NA	NA	NA	NA	54.4538	4.75821	0.70819	1.83194e-11	1.99014e-10	106.353	103.597	3.05962	4.80571	5.76696	NA	NA
MSTRG.11051	NA	NA	NA	NA	103.731	9.9929	1.48772	1.85624e-11	2.0134e-10	183.618	231.306	0	0	6.69671	NA	NA
MSTRG.2285	NA	NA	NA	NA	277.272	1.46608	0.218593	1.98786e-11	2.14756e-10	395.416	418.852	145.842	148.977	8.11516	NA	NA
MSTRG.8775	NA	NA	NA	NA	75.6325	3.33126	0.497099	2.06432e-11	2.22366e-10	120.897	154.502	16.318	10.8128	6.24093	NA	NA
MSTRG.12949	NA	NA	NA	NA	468.613	1.33056	0.200379	3.13154e-11	3.3224e-10	654.481	685.881	232.531	301.558	8.87225	NA	NA
MSTRG.10791	NA	NA	NA	NA	142.608	2.13989	0.322705	3.33204e-11	3.53005e-10	218.16	246.489	46.9142	58.8699	7.15591	NA	NA
MSTRG.9147	NA	NA	NA	NA	154.448	1.9761	0.298049	3.35364e-11	3.54784e-10	245.43	247.382	67.3116	57.6685	7.27098	NA	NA
MSTRG.1787	NA	NA	NA	NA	126.224	2.22742	0.336224	3.47697e-11	3.67307e-10	210.888	205.407	48.9539	39.6471	6.97984	NA	NA
MSTRG.10208	NA	NA	NA	NA	62.0888	6.21395	0.938835	3.62139e-11	3.81472e-10	125.442	119.672	2.03975	1.20143	5.95626	NA	NA
MSTRG.8187	NA	NA	NA	NA	1029.71	1.46708	0.221798	3.72845e-11	3.9219e-10	1266.24	1757.57	455.883	639.159	10.008	NA	NA
FBgn0186685	FBgn0029091	Chs2	3L	Dsim\GD15013	62.6405	3.53346	0.535009	3.98896e-11	4.18402e-10	110.898	119.672	9.17886	10.8128	5.96902	NA	NA
MSTRG.10667	NA	NA	NA	NA	82.0698	7.21494	1.09281	4.05105e-11	4.24012e-10	168.165	158.074	2.03975	0	6.35878	NA	NA
MSTRG.1181	NA	NA	NA	NA	109.801	2.51148	0.380518	4.10747e-11	4.29309e-10	193.617	180.401	38.7552	26.4314	6.77875	NA	NA
MSTRG.13748	NA	NA	NA	NA	116.593	2.27915	0.345353	4.12619e-11	4.3096e-10	197.253	189.332	37.7353	42.0499	6.86533	NA	NA
FBgn0187205	FBgn0031104	jb	X	Dsim\GD15539	63.5705	6.25933	0.948998	4.2317e-11	4.41045e-10	117.261	133.961	3.05962	0	5.99029	NA	NA
MSTRG.2741	NA	NA	NA	NA	121.368	2.64619	0.401196	4.23103e-11	4.41045e-10	171.801	246.489	27.5366	39.6471	6.92325	NA	NA
MSTRG.3642	NA	NA	NA	NA	555.206	1.13008	0.172459	5.64798e-11	5.81683e-10	818.101	706.422	353.896	342.407	9.11688	NA	NA
MSTRG.3642	NA	NA	NA	NA	555.206	1.13008	0.172459	5.64798e-11	5.81683e-10	818.101	706.422	353.896	342.407	9.11688	NA	NA
MSTRG.4265	NA	NA	NA	NA	448.695	1.1782	0.179871	5.74497e-11	5.90849e-10	590.851	653.731	270.266	279.932	8.80959	NA	NA
MSTRG.3930	NA	NA	NA	NA	65.0985	3.44077	0.527947	7.16023e-11	7.26792e-10	107.262	131.282	12.2385	9.61142	6.02455	NA	NA
MSTRG.5985	NA	NA	NA	NA	73.9073	3.26101	0.500525	7.26016e-11	7.35925e-10	123.624	143.785	10.1987	18.0214	6.20765	NA	NA
MSTRG.12559	NA	NA	NA	NA	91.1271	3.21474	0.494786	8.18048e-11	8.24126e-10	119.988	208.979	16.318	19.2228	6.50981	NA	NA
MSTRG.7963	NA	NA	NA	NA	412.386	1.58179	0.243835	8.7498e-11	8.76106e-10	728.11	508.16	195.816	217.458	8.68785	NA	NA
MSTRG.3725	NA	NA	NA	NA	84.8133	9.70243	1.49822	9.42102e-11	9.37597e-10	146.349	192.904	0	0	6.40622	NA	NA
MSTRG.3878	NA	NA	NA	NA	85.236	9.70963	1.50176	1.00971e-10	1.00084e-09	140.895	200.049	0	0	6.41339	NA	NA
MSTRG.7844	NA	NA	NA	NA	53.5135	3.92725	0.611379	1.33097e-10	1.29923e-09	99.9901	100.917	7.13911	6.00713	5.74183	NA	NA
MSTRG.1826	NA	NA	NA	NA	101.907	2.54907	0.397376	1.41055e-10	1.3751e-09	198.162	150.037	30.5962	28.8342	6.67111	NA	NA
MSTRG.7609	NA	NA	NA	NA	53.4762	4.06451	0.633783	1.42589e-10	1.38731e-09	109.08	92.8798	7.13911	4.80571	5.74082	NA	NA
MSTRG.4499	NA	NA	NA	NA	135.262	2.07897	0.324565	1.49988e-10	1.45738e-09	200.889	236.665	53.0334	50.4599	7.07961	NA	NA
MSTRG.4499	NA	NA	NA	NA	135.262	2.07897	0.324565	1.49988e-10	1.45738e-09	200.889	236.665	53.0334	50.4599	7.07961	NA	NA
MSTRG.7186	NA	NA	NA	NA	803.05	1.07926	0.168604	1.54229e-10	1.49564e-09	1079.89	1099.37	453.844	579.088	9.64935	NA	NA
MSTRG.8285	NA	NA	NA	NA	474.926	1.07355	0.169253	2.25572e-10	2.15357e-09	654.481	633.19	300.863	311.17	8.89156	NA	NA
MSTRG.4960	NA	NA	NA	NA	130.788	3.035	0.480185	2.60755e-10	2.4735e-09	222.705	242.916	14.2782	43.2514	7.03108	NA	NA
MSTRG.7999	NA	NA	NA	NA	72.9164	9.48436	1.50254	2.75091e-10	2.6028e-09	131.805	159.86	0	0	6.18817	NA	NA
MSTRG.7854	NA	NA	NA	NA	74.872	2.96173	0.46961	2.84876e-10	2.68849e-09	117.261	148.25	18.3577	15.6186	6.22635	NA	NA
MSTRG.12840	NA	NA	NA	NA	54.8168	6.03238	0.957063	2.91918e-10	2.7532e-09	96.3541	119.672	2.03975	1.20143	5.77655	NA	NA
MSTRG.8774	NA	NA	NA	NA	126.783	2.85958	0.454464	3.13004e-10	2.94642e-09	189.072	257.206	42.8347	18.0214	6.98622	NA	NA
MSTRG.2791	NA	NA	NA	NA	114.69	2.19058	0.348599	3.30051e-10	3.099e-09	179.982	196.476	43.8545	38.4457	6.84159	NA	NA
MSTRG.3870	NA	NA	NA	NA	49.4247	4.42662	0.705642	3.53765e-10	3.30486e-09	82.7191	106.276	5.09937	3.60428	5.62716	NA	NA
MSTRG.8664	NA	NA	NA	NA	293.919	1.32026	0.210693	3.69812e-10	3.45041e-09	411.778	427.783	170.319	165.797	8.19927	NA	NA
MSTRG.1538	NA	NA	NA	NA	49.9263	5.4659	0.874095	4.02107e-10	3.74227e-09	83.6281	111.634	2.03975	2.40285	5.64173	NA	NA
MSTRG.13317	NA	NA	NA	NA	51.7291	5.54327	0.887428	4.19912e-10	3.89572e-09	108.171	94.6659	4.07949	0	5.69291	NA	NA
MSTRG.13767	NA	NA	NA	NA	83.7596	2.95049	0.472702	4.32691e-10	4.00422e-09	119.079	177.722	21.4173	16.82	6.38818	NA	NA
MSTRG.2143	NA	NA	NA	NA	547.179	1.04756	0.168192	4.71384e-10	4.35234e-09	718.111	756.434	334.518	379.651	9.09587	NA	NA
MSTRG.5284	NA	NA	NA	NA	83.68	2.69391	0.433704	5.25151e-10	4.81464e-09	149.076	141.106	26.5167	18.0214	6.38681	NA	NA
MSTRG.159	NA	NA	NA	NA	227.409	1.47861	0.238461	5.62281e-10	5.1423e-09	339.966	329.545	122.385	117.74	7.82914	NA	NA
MSTRG.8413	NA	NA	NA	NA	168.548	1.82625	0.294765	5.80529e-10	5.30262e-09	238.158	287.57	70.3712	78.0928	7.39702	NA	NA
MSTRG.2313	NA	NA	NA	NA	70.3685	3.08677	0.498586	5.97615e-10	5.45194e-09	107.262	144.678	16.318	13.2157	6.13686	NA	NA
MSTRG.8928	NA	NA	NA	NA	65.1259	9.32121	1.50677	6.16183e-10	5.60404e-09	137.259	123.244	0	0	6.02516	NA	NA
MSTRG.13498	NA	NA	NA	NA	275.331	1.44043	0.233112	6.4454e-10	5.84038e-09	366.328	438.5	149.921	146.574	8.10502	NA	NA
MSTRG.223	NA	NA	NA	NA	362.631	1.50556	0.244753	7.68196e-10	6.91002e-09	449.956	622.473	177.458	200.638	8.50236	NA	NA
MSTRG.4515	NA	NA	NA	NA	45.4886	5.00293	0.814531	8.1434e-10	7.29402e-09	82.7191	93.7728	3.05962	2.40285	5.50743	NA	NA
MSTRG.7866	NA	NA	NA	NA	59.4319	3.20886	0.524528	9.49852e-10	8.44636e-09	110.898	103.597	11.2186	12.0143	5.89317	NA	NA
MSTRG.3383	NA	NA	NA	NA	409.827	1.11855	0.183161	1.01564e-09	9.00967e-09	540.856	581.392	253.948	263.113	8.67887	NA	NA
MSTRG.13133	NA	NA	NA	NA	283.647	1.46585	0.240046	1.01821e-09	9.02705e-09	375.418	457.254	139.723	162.193	8.14795	NA	NA
MSTRG.7531	NA	NA	NA	NA	84.9068	2.51336	0.411914	1.04965e-09	9.29465e-09	137.259	151.823	26.5167	24.0285	6.40781	NA	NA
MSTRG.13871	NA	NA	NA	NA	114.931	2.11019	0.346322	1.10711e-09	9.76835e-09	191.799	181.294	39.775	46.8557	6.84462	NA	NA
MSTRG.10668	NA	NA	NA	NA	59.6679	9.19502	1.51186	1.18758e-09	1.04285e-08	114.534	124.137	0	0	5.89888	NA	NA
MSTRG.9817	NA	NA	NA	NA	60.4333	9.21326	1.51627	1.23018e-09	1.07898e-08	136.35	105.383	0	0	5.91727	NA	NA
MSTRG.12960	NA	NA	NA	NA	104.145	2.25343	0.371279	1.28398e-09	1.12284e-08	169.074	175.043	31.6161	40.8485	6.70245	NA	NA
MSTRG.8784	NA	NA	NA	NA	416.907	1.26311	0.208442	1.363e-09	1.18662e-08	642.664	534.059	225.392	265.515	8.70358	NA	NA
MSTRG.13321	NA	NA	NA	NA	76.7008	2.76578	0.457971	1.54876e-09	1.3362e-08	141.804	125.924	23.4571	15.6186	6.26117	NA	NA
MSTRG.6219	NA	NA	NA	NA	198.265	1.55412	0.258423	1.81169e-09	1.54234e-08	283.608	308.111	104.027	97.3156	7.63129	NA	NA
MSTRG.8384	NA	NA	NA	NA	76.6309	2.66009	0.442878	1.89715e-09	1.61045e-08	120.897	143.785	21.4173	20.4243	6.25986	NA	NA
MSTRG.9118	NA	NA	NA	NA	75.3017	2.63508	0.440715	2.24383e-09	1.88847e-08	133.623	125.924	22.4372	19.2228	6.23461	NA	NA
MSTRG.13554	NA	NA	NA	NA	54.7281	9.07032	1.5173	2.26004e-09	1.89779e-08	108.171	110.741	0	0	5.77421	NA	NA
MSTRG.3934	NA	NA	NA	NA	476.725	1.09609	0.184345	2.74965e-09	2.28555e-08	617.212	681.416	281.485	326.788	8.89701	NA	NA
MSTRG.6292	NA	NA	NA	NA	127.59	2.34076	0.394423	2.94494e-09	2.43419e-08	262.701	163.433	39.775	44.4528	6.99538	NA	NA
MSTRG.5529	NA	NA	NA	NA	154.635	1.95904	0.330642	3.12412e-09	2.57509e-08	223.614	268.815	74.4507	51.6614	7.27273	NA	NA
MSTRG.4333	NA	NA	NA	NA	51.0532	3.62357	0.611902	3.18406e-09	2.62157e-08	84.5371	104.49	9.17886	6.00713	5.67393	NA	NA
MSTRG.3526	NA	NA	NA	NA	52.2562	9.00363	1.52067	3.20286e-09	2.63412e-08	104.535	104.49	0	0	5.70753	NA	NA
MSTRG.8271	NA	NA	NA	NA	79.5452	2.74135	0.463164	3.24414e-09	2.6651e-08	129.987	146.464	15.2981	26.4314	6.3137	NA	NA
MSTRG.10681	NA	NA	NA	NA	222.384	1.50085	0.253981	3.4358e-09	2.81473e-08	329.058	328.651	128.504	103.323	7.79691	NA	NA
MSTRG.13362	NA	NA	NA	NA	55.451	6.63609	1.12458	3.61368e-09	2.94901e-08	95.4451	124.137	1.01987	1.20143	5.79314	NA	NA
MSTRG.11073	NA	NA	NA	NA	381.664	1.13471	0.192658	3.86741e-09	3.14738e-08	549.946	499.229	246.809	230.674	8.57616	NA	NA
MSTRG.6104	NA	NA	NA	NA	223.721	1.4525	0.247266	4.24778e-09	3.43237e-08	314.514	341.155	127.484	111.733	7.80556	NA	NA
MSTRG.8868	NA	NA	NA	NA	48.8006	4.18975	0.71435	4.48811e-09	3.61667e-08	95.4451	89.3075	2.03975	8.40999	5.60883	NA	NA
MSTRG.2854	NA	NA	NA	NA	97.0489	2.33664	0.39901	4.73887e-09	3.80836e-08	139.986	183.973	30.5962	33.64	6.60064	NA	NA
MSTRG.6319	NA	NA	NA	NA	104.737	8.56012	1.46234	4.80691e-09	3.85675e-08	242.703	175.043	0	1.20143	6.71063	NA	NA
MSTRG.1785	NA	NA	NA	NA	159.476	1.68099	0.287796	5.19142e-09	4.14053e-08	239.067	247.382	80.57	70.8842	7.31719	NA	NA
MSTRG.8029	NA	NA	NA	NA	502.807	1.78712	0.306842	5.73801e-09	4.54703e-08	761.743	796.623	148.901	303.961	8.97386	NA	NA
MSTRG.6550	NA	NA	NA	NA	43.0766	5.24718	0.901114	5.78038e-09	4.57569e-08	99.9901	67.8737	2.03975	2.40285	5.42883	NA	NA
MSTRG.2350	NA	NA	NA	NA	58.3695	3.80448	0.654759	6.2287e-09	4.91742e-08	143.622	74.1252	6.11924	9.61142	5.86714	NA	NA
MSTRG.4647	NA	NA	NA	NA	41.5644	4.57635	0.788568	6.49966e-09	5.12038e-08	76.3561	83.0559	2.03975	4.80571	5.37728	NA	NA
MSTRG.2063	NA	NA	NA	NA	775.47	1.29426	0.22354	7.04431e-09	5.51633e-08	1148.98	1055.61	547.672	349.615	9.59893	NA	NA
MSTRG.7805	NA	NA	NA	NA	76.4552	2.57417	0.445095	7.32027e-09	5.72414e-08	117.261	144.678	23.4571	20.4243	6.25654	NA	NA
MSTRG.13807	NA	NA	NA	NA	1379.99	1.14633	0.198335	7.48015e-09	5.84298e-08	1735.28	2065.68	696.573	1022.41	10.4304	NA	NA
MSTRG.8030	NA	NA	NA	NA	480.927	1.52268	0.263455	7.4847e-09	5.84344e-08	653.572	772.51	187.657	309.968	8.90967	NA	NA
MSTRG.10215	NA	NA	NA	NA	95.3121	8.42404	1.45787	7.54493e-09	5.88115e-08	180.891	199.156	0	1.20143	6.57459	NA	NA
MSTRG.8801	NA	NA	NA	NA	44.9735	4.12092	0.713355	7.61284e-09	5.93095e-08	89.0821	81.2698	7.13911	2.40285	5.491	NA	NA
MSTRG.8542	NA	NA	NA	NA	51.4106	6.53833	1.13187	7.62381e-09	5.93637e-08	100.899	102.704	2.03975	0	5.68399	NA	NA
MSTRG.8424	NA	NA	NA	NA	66.1659	3.0644	0.530774	7.76625e-09	6.03774e-08	103.626	133.068	18.3577	9.61142	6.04801	NA	NA
MSTRG.9598	NA	NA	NA	NA	326.199	1.55716	0.270042	8.10137e-09	6.27846e-08	408.142	566.209	188.677	141.768	8.34961	NA	NA
MSTRG.13820	NA	NA	NA	NA	151.195	2.08037	0.360898	8.19368e-09	6.34002e-08	189.981	299.18	59.1526	56.4671	7.24027	NA	NA
MSTRG.515	NA	NA	NA	NA	109.248	2.08268	0.363256	9.84626e-09	7.55152e-08	179.982	173.256	35.6956	48.0571	6.77146	NA	NA
MSTRG.181	NA	NA	NA	NA	489.309	1.00638	0.175625	1.0027e-08	7.68215e-08	613.576	693.026	320.24	330.392	8.9346	NA	NA
MSTRG.2625	NA	NA	NA	NA	72.6447	2.93089	0.511557	1.00815e-08	7.71592e-08	114.534	141.999	11.2186	22.8271	6.18279	NA	NA
MSTRG.193	NA	NA	NA	NA	57.0835	6.11389	1.06759	1.02336e-08	7.8283e-08	165.438	59.836	3.05962	0	5.835	NA	NA
MSTRG.7608	NA	NA	NA	NA	655.514	1.08425	0.189575	1.06938e-08	8.15075e-08	820.828	960.055	370.214	470.959	9.35648	NA	NA
MSTRG.10598	NA	NA	NA	NA	110.386	2.12055	0.371065	1.09849e-08	8.35975e-08	181.8	176.829	33.6558	49.2585	6.78641	NA	NA
MSTRG.1334	NA	NA	NA	NA	89.9081	2.27193	0.39854	1.19368e-08	9.04687e-08	135.441	162.54	31.6161	30.0357	6.49038	NA	NA
MSTRG.2899	NA	NA	NA	NA	169.414	2.05846	0.362421	1.349e-08	1.01203e-07	338.148	208.086	58.1328	73.287	7.40441	NA	NA
MSTRG.11486	NA	NA	NA	NA	283.761	1.2271	0.216075	1.35449e-08	1.01563e-07	399.052	396.525	178.478	160.991	8.14853	NA	NA
MSTRG.8032	NA	NA	NA	NA	92.6206	2.58539	0.455278	1.35721e-08	1.01715e-07	156.348	160.753	17.3378	36.0428	6.53326	NA	NA
MSTRG.3155	NA	NA	NA	NA	39.2094	5.1078	0.899584	1.36306e-08	1.02102e-07	83.6281	68.7668	2.03975	2.40285	5.29313	NA	NA
MSTRG.2847	NA	NA	NA	NA	97.7934	2.4506	0.432069	1.41319e-08	1.05534e-07	144.531	185.76	22.4372	38.4457	6.61167	NA	NA
MSTRG.3345	NA	NA	NA	NA	319.197	1.61825	0.285342	1.4175e-08	1.05751e-07	371.782	591.215	154.001	159.79	8.3183	NA	NA
MSTRG.5244	NA	NA	NA	NA	385.18	1.04159	0.184123	1.54027e-08	1.14448e-07	520.858	516.197	254.968	248.695	8.58939	NA	NA
MSTRG.5660	NA	NA	NA	NA	159.886	1.9254	0.340691	1.59087e-08	1.18029e-07	303.606	202.728	68.3315	64.8771	7.3209	NA	NA
MSTRG.10666	NA	NA	NA	NA	142.298	1.70189	0.301898	1.72732e-08	1.2764e-07	222.705	212.552	64.252	69.6828	7.15277	NA	NA
MSTRG.13577	NA	NA	NA	NA	62.7703	3.15027	0.56116	1.97868e-08	1.45343e-07	83.6281	141.999	12.2385	13.2157	5.97201	NA	NA
MSTRG.7840	NA	NA	NA	NA	221.21	1.37731	0.245703	2.07523e-08	1.52207e-07	310.878	327.758	115.246	130.956	7.78927	NA	NA
MSTRG.1788	NA	NA	NA	NA	39.8733	4.55308	0.81273	2.11643e-08	1.54999e-07	78.1741	75.0183	5.09937	1.20143	5.31735	NA	NA
MSTRG.8191	NA	NA	NA	NA	313.275	1.56153	0.279852	2.40746e-08	1.75443e-07	419.05	516.197	124.425	193.43	8.29129	NA	NA
MSTRG.4301	NA	NA	NA	NA	73.0821	2.95116	0.528934	2.41277e-08	1.75744e-07	117.261	141.999	23.4571	9.61142	6.19145	NA	NA
MSTRG.2749	NA	NA	NA	NA	62.821	2.66741	0.479378	2.63173e-08	1.90565e-07	108.171	108.955	17.3378	16.82	5.97318	NA	NA
MSTRG.5822	NA	NA	NA	NA	41.0092	5.57562	1.00274	2.69194e-08	1.94734e-07	83.6281	76.8044	0	3.60428	5.35788	NA	NA
MSTRG.409	NA	NA	NA	NA	113.752	2.35179	0.423683	2.84337e-08	2.05287e-07	184.527	196.476	49.9738	24.0285	6.82974	NA	NA
MSTRG.2467	NA	NA	NA	NA	60.5894	2.88471	0.520151	2.92416e-08	2.10196e-07	93.6271	119.672	12.2385	16.82	5.92099	NA	NA
MSTRG.1741	NA	NA	NA	NA	75.7405	2.41968	0.436602	2.98903e-08	2.14546e-07	135.441	119.672	21.4173	26.4314	6.24299	NA	NA
MSTRG.11243	NA	NA	NA	NA	61.9196	2.79296	0.505704	3.3341e-08	2.37011e-07	107.262	108.955	12.2385	19.2228	5.95233	NA	NA
MSTRG.2437	NA	NA	NA	NA	586.186	1.26211	0.22943	3.77472e-08	2.66539e-07	715.384	938.622	290.664	400.075	9.19522	NA	NA
MSTRG.4968	NA	NA	NA	NA	80.9725	2.5265	0.4602	4.01902e-08	2.82978e-07	120.897	155.395	29.5763	18.0214	6.33936	NA	NA
MSTRG.7841	NA	NA	NA	NA	39.7961	3.92293	0.716626	4.39579e-08	3.06875e-07	69.0841	80.3767	6.11924	3.60428	5.31455	NA	NA
MSTRG.319	NA	NA	NA	NA	44.1459	3.75009	0.686117	4.61185e-08	3.21199e-07	99.0811	65.1945	5.09937	7.20856	5.46421	NA	NA
MSTRG.10400	NA	NA	NA	NA	353.866	1.09149	0.199725	4.62979e-08	3.22146e-07	458.137	505.48	235.591	216.257	8.46706	NA	NA
MSTRG.4786	NA	NA	NA	NA	36.5	8.48589	1.55353	4.69968e-08	3.26251e-07	75.4471	70.5529	0	0	5.18982	NA	NA
MSTRG.13648	NA	NA	NA	NA	89.7214	2.46503	0.451706	4.83845e-08	3.34644e-07	116.352	187.546	28.5564	26.4314	6.48738	NA	NA
MSTRG.5656	NA	NA	NA	NA	189.667	1.41203	0.258763	4.84706e-08	3.35055e-07	281.79	269.709	105.047	102.121	7.56732	NA	NA
MSTRG.8423	NA	NA	NA	NA	67.2311	2.86047	0.524256	4.86295e-08	3.35996e-07	103.626	133.068	21.4173	10.8128	6.07106	NA	NA
MSTRG.2606	NA	NA	NA	NA	594.266	1.12987	0.20771	5.33881e-08	3.67329e-07	756.289	874.32	315.141	431.312	9.21496	NA	NA
MSTRG.4300	NA	NA	NA	NA	71.4914	2.91584	0.537785	5.895e-08	4.02041e-07	110.898	141.999	23.4571	9.61142	6.1597	NA	NA
MSTRG.4514	NA	NA	NA	NA	42.3843	6.25882	1.15525	6.03685e-08	4.10767e-07	79.0831	88.4144	2.03975	0	5.40546	NA	NA
MSTRG.1014	NA	NA	NA	NA	189.163	1.4013	0.259127	6.38166e-08	4.33232e-07	278.154	270.602	100.967	106.927	7.56348	NA	NA
MSTRG.7853	NA	NA	NA	NA	94.3668	2.01509	0.373649	6.92838e-08	4.68839e-07	148.167	154.502	38.7552	36.0428	6.56021	NA	NA
MSTRG.13449	NA	NA	NA	NA	489.799	1.20621	0.223673	6.93884e-08	4.69333e-07	597.214	768.937	259.048	333.997	8.93605	NA	NA
MSTRG.12152	NA	NA	NA	NA	179.248	2.39223	0.443696	6.98366e-08	4.71716e-07	238.158	363.481	33.6558	81.697	7.48581	NA	NA
MSTRG.10570	NA	NA	NA	NA	90.9284	2.04839	0.381438	7.86532e-08	5.28131e-07	146.349	146.464	33.6558	37.2442	6.50666	NA	NA
MSTRG.13766	NA	NA	NA	NA	90.3003	2.38927	0.446166	8.54979e-08	5.7072e-07	120.897	182.187	24.477	33.64	6.49666	NA	NA
MSTRG.3788	NA	NA	NA	NA	33.3225	8.35457	1.56407	9.21606e-08	6.11329e-07	63.6301	69.6598	0	0	5.05842	NA	NA
MSTRG.1639	NA	NA	NA	NA	57.4482	2.69185	0.504067	9.28115e-08	6.15095e-07	96.3541	102.704	16.318	14.4171	5.84419	NA	NA
MSTRG.8028	NA	NA	NA	NA	71.7452	2.83222	0.53085	9.54067e-08	6.30879e-07	89.0821	162.54	17.3378	18.0214	6.16481	NA	NA
MSTRG.13414	NA	NA	NA	NA	104.825	2.14381	0.402173	9.79061e-08	6.4625e-07	171.801	169.684	28.5564	49.2585	6.71184	NA	NA
MSTRG.13448	NA	NA	NA	NA	664.997	1.11008	0.208295	9.85683e-08	6.50041e-07	796.285	1020.78	367.154	475.765	9.3772	NA	NA
MSTRG.13553	NA	NA	NA	NA	255.493	1.25443	0.235603	1.01322e-07	6.66123e-07	341.784	378.664	162.16	139.366	7.99714	NA	NA
MSTRG.9854	NA	NA	NA	NA	37.6661	3.81512	0.717343	1.04685e-07	6.86704e-07	71.8111	68.7668	4.07949	6.00713	5.2352	NA	NA
MSTRG.1524	NA	NA	NA	NA	39.7879	6.13467	1.15632	1.12452e-07	7.35043e-07	77.2651	79.4836	0	2.40285	5.31426	NA	NA
MSTRG.4838	NA	NA	NA	NA	64.565	7.8588	1.48184	1.13656e-07	7.41602e-07	144.531	112.527	0	1.20143	6.01268	NA	NA
MSTRG.8475	NA	NA	NA	NA	318.392	7.65937	1.44508	1.15616e-07	7.53055e-07	621.757	645.693	6.11924	0	8.31466	NA	NA
MSTRG.5965	NA	NA	NA	NA	158.98	2.35289	0.444221	1.17931e-07	7.66451e-07	352.692	179.508	65.2719	38.4457	7.3127	NA	NA
MSTRG.13663	NA	NA	NA	NA	49.8764	3.01617	0.569662	1.19241e-07	7.74278e-07	98.1721	79.4836	12.2385	9.61142	5.64029	NA	NA
MSTRG.8240	NA	NA	NA	NA	256.277	1.17146	0.22229	1.36441e-07	8.79013e-07	357.237	352.765	160.12	154.984	8.00156	NA	NA
MSTRG.8233	NA	NA	NA	NA	37.8956	4.25032	0.808203	1.44854e-07	9.27552e-07	78.1741	66.0875	6.11924	1.20143	5.24396	NA	NA
MSTRG.4557	NA	NA	NA	NA	71.4071	2.34001	0.445772	1.52652e-07	9.73689e-07	115.443	123.244	26.5167	20.4243	6.158	NA	NA
MSTRG.547	NA	NA	NA	NA	439.172	1.01477	0.193889	1.66117e-07	1.05412e-06	633.574	541.203	274.346	307.565	8.77864	NA	NA
MSTRG.3450	NA	NA	NA	NA	237.882	1.26651	0.242201	1.70293e-07	1.07923e-06	319.059	352.765	129.524	150.178	7.8941	NA	NA
MSTRG.8305	NA	NA	NA	NA	313.218	1.07936	0.20661	1.74976e-07	1.10653e-06	409.051	441.179	194.796	207.847	8.29102	NA	NA
MSTRG.13929	NA	NA	NA	NA	72.0142	2.40245	0.461275	1.90603e-07	1.19818e-06	129.078	113.42	27.5366	18.0214	6.17021	NA	NA
MSTRG.7318	NA	NA	NA	NA	341.736	1.01037	0.19414	1.94714e-07	1.22246e-06	449.956	463.506	226.412	227.07	8.41674	NA	NA
MSTRG.4290	NA	NA	NA	NA	33.0854	4.52774	0.872538	2.11237e-07	1.31891e-06	54.5401	72.3391	3.05962	2.40285	5.04812	NA	NA
MSTRG.1545	NA	NA	NA	NA	29.9297	8.1997	1.58042	2.12234e-07	1.32346e-06	53.6311	66.0875	0	0	4.9035	NA	NA
MSTRG.12520	NA	NA	NA	NA	363.994	1.11622	0.215165	2.1284e-07	1.32668e-06	474.499	522.449	255.988	203.041	8.50777	NA	NA
MSTRG.6741	NA	NA	NA	NA	246.079	1.29419	0.249614	2.16316e-07	1.34665e-06	320.877	378.664	155.021	129.754	7.94298	NA	NA
MSTRG.2977	NA	NA	NA	NA	44.4599	3.73721	0.721575	2.22788e-07	1.38549e-06	99.0811	66.0875	3.05962	9.61142	5.47443	NA	NA
MSTRG.5003	NA	NA	NA	NA	78.8131	2.13231	0.412893	2.41309e-07	1.49031e-06	121.806	134.854	28.5564	30.0357	6.30036	NA	NA
MSTRG.8619	NA	NA	NA	NA	28.8253	8.14538	1.58175	2.61028e-07	1.60072e-06	56.3581	58.9429	0	0	4.84926	NA	NA
MSTRG.6191	NA	NA	NA	NA	34.5515	4.29475	0.834119	2.62089e-07	1.60656e-06	55.4491	75.9113	2.03975	4.80571	5.11068	NA	NA
MSTRG.9569	NA	NA	NA	NA	43.089	3.46117	0.674097	2.8284e-07	1.72588e-06	98.1721	59.836	7.13911	7.20856	5.42925	NA	NA
MSTRG.4291	NA	NA	NA	NA	37.3928	6.07835	1.18428	2.85883e-07	1.74373e-06	60.9031	86.6282	2.03975	0	5.22469	NA	NA
MSTRG.3621	NA	NA	NA	NA	91.3653	2.1137	0.412309	2.95192e-07	1.7968e-06	142.713	154.502	41.8148	26.4314	6.51357	NA	NA
MSTRG.8457	NA	NA	NA	NA	193.999	1.31783	0.257148	2.97888e-07	1.81172e-06	271.791	282.212	116.266	105.726	7.5999	NA	NA
MSTRG.3335	NA	NA	NA	NA	33.2477	4.23655	0.82698	3.00844e-07	1.82895e-06	63.6301	62.5152	2.03975	4.80571	5.05518	NA	NA
MSTRG.12166	NA	NA	NA	NA	239.682	1.96637	0.38394	3.03022e-07	1.84067e-06	352.692	409.921	59.1526	136.963	7.90498	NA	NA
MSTRG.13822	NA	NA	NA	NA	426.955	1.41255	0.276015	3.09379e-07	1.87775e-06	522.676	718.032	183.577	283.537	8.73794	NA	NA
MSTRG.1408	NA	NA	NA	NA	29.0047	8.15449	1.59476	3.1659e-07	1.91915e-06	46.3591	69.6598	0	0	4.85822	NA	NA
MSTRG.4059	NA	NA	NA	NA	526.678	1.01356	0.198547	3.30997e-07	1.99992e-06	691.75	716.246	299.843	398.874	9.04078	NA	NA
MSTRG.10793	NA	NA	NA	NA	80.3723	2.18608	0.428427	3.35078e-07	2.02045e-06	121.806	141.999	33.6558	24.0285	6.32863	NA	NA
MSTRG.10793	NA	NA	NA	NA	80.3723	2.18608	0.428427	3.35078e-07	2.02045e-06	121.806	141.999	33.6558	24.0285	6.32863	NA	NA
MSTRG.10793	NA	NA	NA	NA	80.3723	2.18608	0.428427	3.35078e-07	2.02045e-06	121.806	141.999	33.6558	24.0285	6.32863	NA	NA
MSTRG.2705	NA	NA	NA	NA	166.11	1.4252	0.280323	3.69313e-07	2.21333e-06	254.52	229.52	86.6892	93.7113	7.376	NA	NA
MSTRG.3156	NA	NA	NA	NA	31.5822	4.45751	0.878807	3.93197e-07	2.3498e-06	68.1751	52.6914	3.05962	2.40285	4.98104	NA	NA
MSTRG.3191	NA	NA	NA	NA	566.464	1.00399	0.198839	4.4353e-07	2.63462e-06	859.006	652.838	367.154	386.859	9.14584	NA	NA
MSTRG.8799.8	NA	NA	NA	NA	182.941	1.31983	0.261645	4.55044e-07	2.69976e-06	260.883	261.671	107.087	102.121	7.51523	hpRNA1	conserved
MSTRG.9122	NA	NA	NA	NA	62.1768	2.6225	0.521626	4.96799e-07	2.93219e-06	97.2631	116.993	22.4372	12.0143	5.95831	NA	NA
MSTRG.4554	NA	NA	NA	NA	137.103	2.36952	0.472002	5.16315e-07	3.0413e-06	245.43	213.445	23.4571	66.0785	7.09911	NA	NA
MSTRG.11603	NA	NA	NA	NA	323.592	1.01638	0.202656	5.29471e-07	3.11755e-06	451.774	414.387	213.153	215.055	8.33803	NA	NA
FBgn0192976	FBgn0003720	tll	3R	Dsim\GD21550	32.0979	5.26621	1.05108	5.43447e-07	3.19857e-06	68.1751	57.1568	3.05962	0	5.00441	NA	NA
MSTRG.5549	NA	NA	NA	NA	30.8451	5.16941	1.03291	5.59433e-07	3.28528e-06	67.2661	52.6914	1.01987	2.40285	4.94697	NA	NA
MSTRG.5029	NA	NA	NA	NA	72.8696	2.52297	0.504532	5.71503e-07	3.3477e-06	125.442	123.244	29.5763	13.2157	6.18725	NA	NA
MSTRG.3724	NA	NA	NA	NA	290.305	1.05071	0.210184	5.76245e-07	3.3728e-06	395.416	387.594	183.577	194.631	8.18142	NA	NA
MSTRG.2604	NA	NA	NA	NA	404.632	1.4343	0.287726	6.19711e-07	3.60437e-06	506.314	674.271	165.219	272.724	8.66047	NA	NA
MSTRG.13416	NA	NA	NA	NA	269.684	1.11093	0.223133	6.39926e-07	3.71464e-06	369.964	367.054	159.1	182.617	8.07512	NA	NA
MSTRG.2161	NA	NA	NA	NA	30.7225	4.131	0.830455	6.54575e-07	3.79371e-06	58.1761	58.0499	3.05962	3.60428	4.94122	NA	NA
MSTRG.8053	NA	NA	NA	NA	72.3302	2.22055	0.446411	6.55039e-07	3.79491e-06	129.987	108.062	22.4372	28.8342	6.17653	NA	NA
MSTRG.12816	NA	NA	NA	NA	391.042	1.03473	0.208292	6.77493e-07	3.91885e-06	519.949	530.486	225.392	288.342	8.61118	NA	NA
MSTRG.9521	NA	NA	NA	NA	207.942	1.21399	0.245133	7.33211e-07	4.22626e-06	294.516	286.677	124.425	126.15	7.70004	NA	NA
MSTRG.487	NA	NA	NA	NA	47.3043	7.41479	1.50051	7.75134e-07	4.44709e-06	88.1731	100.024	1.01987	0	5.5639	NA	NA
MSTRG.5548	NA	NA	NA	NA	98.0561	1.81911	0.368618	8.01705e-07	4.58884e-06	151.803	153.609	38.7552	48.0571	6.61554	NA	NA
MSTRG.13578	NA	NA	NA	NA	54.4716	3.27323	0.663863	8.19834e-07	4.68535e-06	74.5381	123.244	15.2981	4.80571	5.76743	NA	NA
MSTRG.2535	NA	NA	NA	NA	34.7605	5.93167	1.20341	8.2624e-07	4.7165e-06	50.9041	85.7352	0	2.40285	5.11938	NA	NA
MSTRG.13134	NA	NA	NA	NA	142.222	1.49114	0.302519	8.26219e-07	4.7165e-06	209.07	210.766	80.57	68.4813	7.152	NA	NA
MSTRG.5403	NA	NA	NA	NA	82.3079	2.19313	0.445124	8.34961e-07	4.76444e-06	113.625	156.288	24.477	34.8414	6.36296	NA	NA
MSTRG.4009	NA	NA	NA	NA	175.141	1.53553	0.311699	8.37995e-07	4.7799e-06	245.43	275.96	107.087	72.0856	7.45237	NA	NA
MSTRG.6289	NA	NA	NA	NA	33.922	3.86816	0.785649	8.49991e-07	4.84086e-06	70.9021	56.2637	6.11924	2.40285	5.08415	NA	NA
MSTRG.11123	NA	NA	NA	NA	37.0849	3.65741	0.743561	8.70847e-07	4.95314e-06	54.5401	83.0559	7.13911	3.60428	5.21276	NA	NA
MSTRG.1756	NA	NA	NA	NA	24.5274	7.91252	1.60937	8.80898e-07	5.00723e-06	43.6321	54.4776	0	0	4.61632	NA	NA
MSTRG.3128	NA	NA	NA	NA	274.42	1.0929	0.222511	9.03122e-07	5.12567e-06	350.874	396.525	178.478	171.804	8.10024	NA	NA
MSTRG.3749	NA	NA	NA	NA	312.434	1.1863	0.241611	9.10965e-07	5.1682e-06	395.416	473.33	215.193	165.797	8.28741	NA	NA
MSTRG.2055	NA	NA	NA	NA	248.99	1.13778	0.231878	9.25687e-07	5.24367e-06	329.058	355.444	146.862	164.595	7.95994	NA	NA
MSTRG.7817	NA	NA	NA	NA	33.5977	4.06902	0.830538	9.61983e-07	5.43469e-06	65.4481	61.6222	6.11924	1.20143	5.07029	NA	NA
MSTRG.6792	NA	NA	NA	NA	45.4943	7.35835	1.5049	1.0104e-06	5.68863e-06	82.7191	98.2382	1.01987	0	5.50761	NA	NA
MSTRG.10673	NA	NA	NA	NA	31.8166	5.8233	1.19095	1.01038e-06	5.68863e-06	51.8131	73.2321	1.01987	1.20143	4.99171	NA	NA
MSTRG.645	NA	NA	NA	NA	227.922	1.36585	0.280761	1.14568e-06	6.38705e-06	312.696	344.727	150.941	103.323	7.8324	NA	NA
MSTRG.6400	NA	NA	NA	NA	85.6941	1.89481	0.389519	1.14755e-06	6.39506e-06	129.987	140.213	37.7353	34.8414	6.42112	NA	NA
MSTRG.5114	NA	NA	NA	NA	169.551	1.31602	0.270651	1.1596e-06	6.45731e-06	241.794	242.023	95.8681	98.517	7.40557	NA	NA
MSTRG.11004	NA	NA	NA	NA	56.4107	2.46893	0.509074	1.23555e-06	6.83647e-06	91.8091	99.1313	14.2782	20.4243	5.8179	NA	NA
MSTRG.11355	NA	NA	NA	NA	77.0765	2.07655	0.428292	1.24429e-06	6.88225e-06	116.352	133.068	33.6558	25.23	6.26822	NA	NA
MSTRG.8192	NA	NA	NA	NA	197.107	1.25374	0.258686	1.25611e-06	6.94244e-06	266.337	289.356	123.405	109.33	7.62284	NA	NA
MSTRG.5921	NA	NA	NA	NA	128.067	1.63997	0.338933	1.30742e-06	7.20019e-06	187.254	200.942	72.411	51.6614	7.00076	NA	NA
MSTRG.5018	NA	NA	NA	NA	62.9084	2.26721	0.470166	1.42026e-06	7.78849e-06	109.989	98.2382	19.3776	24.0285	5.97518	NA	NA
MSTRG.8665	NA	NA	NA	NA	92.5391	1.79481	0.37231	1.43023e-06	7.83737e-06	138.168	149.143	40.7949	42.0499	6.53199	NA	NA
MSTRG.821	NA	NA	NA	NA	258.116	1.20197	0.249896	1.51031e-06	8.25171e-06	404.506	315.255	160.12	152.581	8.01187	NA	NA
MSTRG.8027	NA	NA	NA	NA	161.577	2.12251	0.441466	1.52549e-06	8.32851e-06	244.521	280.425	33.6558	87.7042	7.33608	NA	NA
MSTRG.1354	NA	NA	NA	NA	53.8124	2.4532	0.510439	1.53945e-06	8.3985e-06	87.2641	94.6659	15.2981	18.0214	5.74987	NA	NA
MSTRG.6755	NA	NA	NA	NA	77.8605	2.03678	0.423838	1.54323e-06	8.41599e-06	113.625	136.64	27.5366	33.64	6.28282	NA	NA
MSTRG.7004	NA	NA	NA	NA	42.3781	7.24682	1.51172	1.63675e-06	8.89649e-06	74.5381	93.7728	0	1.20143	5.40525	NA	NA
MSTRG.7630	NA	NA	NA	NA	204.626	1.29394	0.270314	1.69461e-06	9.19405e-06	279.972	300.966	103.007	134.56	7.67685	NA	NA
MSTRG.3884	NA	NA	NA	NA	70.2201	2.10999	0.440847	1.69958e-06	9.21694e-06	123.624	104.49	27.5366	25.23	6.13381	NA	NA
MSTRG.10425	NA	NA	NA	NA	27.8016	5.03452	1.05585	1.85872e-06	1.00182e-05	45.4501	62.5152	2.03975	1.20143	4.7971	NA	NA
MSTRG.12763	NA	NA	NA	NA	21.8402	7.74506	1.62501	1.87761e-06	1.01164e-05	41.8141	45.5468	0	0	4.44892	NA	NA
MSTRG.2811	NA	NA	NA	NA	46.5344	3.20972	0.674458	1.94587e-06	1.04575e-05	87.2641	80.3767	4.07949	14.4171	5.54022	NA	NA
MSTRG.8346	NA	NA	NA	NA	32.7423	3.59621	0.756272	1.98273e-06	1.06439e-05	69.0841	51.7983	4.07949	6.00713	5.03308	NA	NA
MSTRG.478	NA	NA	NA	NA	76.9604	2.11781	0.446809	2.13862e-06	1.14517e-05	128.169	122.351	35.6956	21.6257	6.26604	NA	NA
MSTRG.13661	NA	NA	NA	NA	37.9275	3.24853	0.685403	2.14157e-06	1.14592e-05	81.8101	55.3706	6.11924	8.40999	5.24517	NA	NA
MSTRG.13765	NA	NA	NA	NA	69.2509	2.14841	0.453366	2.14978e-06	1.14948e-05	99.9901	125.924	23.4571	27.6328	6.11376	NA	NA
MSTRG.4935	NA	NA	NA	NA	41.138	7.20294	1.52221	2.22414e-06	1.18752e-05	97.2631	66.0875	0	1.20143	5.3624	NA	NA
MSTRG.2033	NA	NA	NA	NA	59.8356	2.23268	0.472399	2.2869e-06	1.21971e-05	99.0811	98.2382	20.3975	21.6257	5.90293	NA	NA
MSTRG.6404	NA	NA	NA	NA	168.523	1.28065	0.271102	2.31401e-06	1.23283e-05	237.249	240.237	96.8879	99.7184	7.3968	NA	NA
MSTRG.1237	NA	NA	NA	NA	192.477	1.39778	0.295922	2.31823e-06	1.23463e-05	237.249	320.614	97.9078	114.136	7.58854	NA	NA
MSTRG.9020	NA	NA	NA	NA	27.8254	4.61453	0.979588	2.46887e-06	1.31061e-05	43.6321	63.4083	3.05962	1.20143	4.79833	NA	NA
MSTRG.9383	NA	NA	NA	NA	168.047	1.3274	0.281897	2.49155e-06	1.32028e-05	256.338	224.162	90.7687	100.92	7.39272	NA	NA
MSTRG.5508	NA	NA	NA	NA	284.481	1.07316	0.227946	2.50212e-06	1.32493e-05	411.778	359.909	196.835	169.401	8.15219	NA	NA
MSTRG.732	NA	NA	NA	NA	50.5484	2.47033	0.526316	2.68406e-06	1.41418e-05	90.9001	80.3767	15.2981	15.6186	5.65959	NA	NA
MSTRG.9928	NA	NA	NA	NA	42.678	2.91872	0.624162	2.92208e-06	1.53521e-05	89.9911	60.7291	9.17886	10.8128	5.41542	NA	NA
MSTRG.7453	NA	NA	NA	NA	63.8351	2.13525	0.456767	2.94376e-06	1.5456e-05	99.0811	108.955	24.477	22.8271	5.99628	NA	NA
MSTRG.5963	NA	NA	NA	NA	643.066	1.05072	0.224782	2.94852e-06	1.5469e-05	947.179	788.585	497.698	338.802	9.32882	NA	NA
MSTRG.9515	NA	NA	NA	NA	20.9113	7.68248	1.64537	3.02433e-06	1.5833e-05	33.633	50.0122	0	0	4.38621	NA	NA
MSTRG.8833	NA	NA	NA	NA	78.3312	3.45351	0.740181	3.07476e-06	1.60799e-05	234.522	52.6914	15.2981	10.8128	6.29151	NA	NA
MSTRG.8833	NA	NA	NA	NA	78.3312	3.45351	0.740181	3.07476e-06	1.60799e-05	234.522	52.6914	15.2981	10.8128	6.29151	NA	NA
MSTRG.10775	NA	NA	NA	NA	37.1707	3.12328	0.672074	3.36428e-06	1.7495e-05	75.4471	58.0499	9.17886	6.00713	5.2161	NA	NA
MSTRG.13764	NA	NA	NA	NA	37.4343	7.06607	1.52188	3.43393e-06	1.77945e-05	67.2661	81.2698	0	1.20143	5.22629	NA	NA
MSTRG.1802	NA	NA	NA	NA	41.1735	3.34464	0.720471	3.44549e-06	1.78419e-05	78.1741	71.446	3.05962	12.0143	5.36364	NA	NA
MSTRG.8246	NA	NA	NA	NA	106.689	1.66645	0.35929	3.51486e-06	1.81694e-05	179.073	145.571	54.0533	48.0571	6.73726	NA	NA
MSTRG.10302	NA	NA	NA	NA	46.7305	2.53371	0.547871	3.75239e-06	1.93026e-05	77.2651	82.1629	14.2782	13.2157	5.54629	NA	NA
MSTRG.2466	NA	NA	NA	NA	79.7809	2.01237	0.436214	3.96412e-06	2.03352e-05	109.08	146.464	27.5366	36.0428	6.31797	NA	NA
MSTRG.6707	NA	NA	NA	NA	282.639	1.00024	0.216891	3.9934e-06	2.04712e-05	373.6	380.45	199.895	176.61	8.14281	NA	NA
MSTRG.10980	NA	NA	NA	NA	28.2504	4.6593	1.01241	4.18108e-06	2.13518e-05	49.0861	59.836	4.07949	0	4.8202	NA	NA
MSTRG.4746	NA	NA	NA	NA	117.245	1.53829	0.334422	4.22784e-06	2.15757e-05	188.163	160.753	61.1924	58.8699	6.87338	NA	NA
MSTRG.10830	NA	NA	NA	NA	42.2584	2.80143	0.609792	4.34662e-06	2.21284e-05	68.1751	79.4836	8.15898	13.2157	5.40116	NA	NA
MSTRG.10678	NA	NA	NA	NA	27.8494	3.9638	0.863801	4.45816e-06	2.26416e-05	54.5401	50.0122	2.03975	4.80571	4.79958	NA	NA
MSTRG.1691	NA	NA	NA	NA	40.1484	2.94477	0.642937	4.6456e-06	2.35369e-05	70.9021	71.446	12.2385	6.00713	5.32727	NA	NA
MSTRG.13714	NA	NA	NA	NA	31.843	3.71289	0.812176	4.84154e-06	2.44793e-05	64.5391	53.5845	2.03975	7.20856	4.9929	NA	NA
MSTRG.3374	NA	NA	NA	NA	152.307	1.34084	0.293653	4.96915e-06	2.50902e-05	202.707	233.986	83.6296	88.9056	7.25084	NA	NA
MSTRG.3549	NA	NA	NA	NA	30.2307	3.64746	0.799103	5.00818e-06	2.527e-05	63.6301	48.226	3.05962	6.00713	4.91794	NA	NA
FBgn0191418	FBgn0037501	Ir84a	3R	Dsim\GD19935	27.5746	4.21579	0.926489	5.35732e-06	2.69122e-05	49.9951	54.4776	1.01987	4.80571	4.78527	NA	NA
MSTRG.1107	NA	NA	NA	NA	62.0701	2.19187	0.482079	5.44914e-06	2.729e-05	94.5361	108.955	18.3577	26.4314	5.95583	NA	NA
MSTRG.1783	NA	NA	NA	NA	71.7058	1.92678	0.423774	5.4489e-06	2.729e-05	112.716	114.314	28.5564	31.2371	6.16402	NA	NA
MSTRG.6067	NA	NA	NA	NA	28.8178	3.58748	0.78944	5.51075e-06	2.75706e-05	57.2671	49.1191	4.07949	4.80571	4.84889	NA	NA
MSTRG.5899	NA	NA	NA	NA	34.9277	3.01256	0.663487	5.61212e-06	2.80113e-05	62.7211	61.6222	8.15898	7.20856	5.1263	NA	NA
MSTRG.5214	NA	NA	NA	NA	36.9806	3.25297	0.716691	5.65552e-06	2.81899e-05	59.9941	74.1252	10.1987	3.60428	5.2087	NA	NA
MSTRG.5214	NA	NA	NA	NA	36.9806	3.25297	0.716691	5.65552e-06	2.81899e-05	59.9941	74.1252	10.1987	3.60428	5.2087	NA	NA
MSTRG.4308	NA	NA	NA	NA	70.4424	2.07266	0.456964	5.74098e-06	2.85581e-05	95.4451	132.175	26.5167	27.6328	6.13837	NA	NA
MSTRG.5638	NA	NA	NA	NA	25.4584	4.13139	0.911951	5.89053e-06	2.92037e-05	46.3591	50.0122	3.05962	2.40285	4.67007	NA	NA
MSTRG.7874	NA	NA	NA	NA	62.0511	2.48089	0.548573	6.11278e-06	3.02143e-05	108.171	102.704	26.5167	10.8128	5.95538	NA	NA
MSTRG.13171	NA	NA	NA	NA	32.8095	3.16164	0.699537	6.19519e-06	3.05705e-05	62.7211	55.3706	7.13911	6.00713	5.03604	NA	NA
MSTRG.1650	NA	NA	NA	NA	220.74	1.11702	0.247417	6.33999e-06	3.12329e-05	309.06	295.608	150.941	127.351	7.78621	NA	NA
MSTRG.11761	NA	NA	NA	NA	56.781	2.31011	0.511807	6.37246e-06	3.13824e-05	97.2631	91.9867	23.4571	14.4171	5.82734	NA	NA
MSTRG.3794	NA	NA	NA	NA	39.4206	3.00124	0.66531	6.45093e-06	3.17477e-05	54.5401	85.7352	10.1987	7.20856	5.30088	NA	NA
MSTRG.5803	NA	NA	NA	NA	173.956	1.2229	0.271736	6.78443e-06	3.32748e-05	239.067	248.275	111.166	97.3156	7.44258	NA	NA
MSTRG.13326	NA	NA	NA	NA	255.302	1.13628	0.252728	6.92273e-06	3.3889e-05	379.054	322.4	140.742	179.013	7.99606	NA	NA
MSTRG.2074	NA	NA	NA	NA	111.201	1.53443	0.342075	7.26892e-06	3.54407e-05	156.348	174.15	53.0334	61.2728	6.79703	NA	NA
MSTRG.9141	NA	NA	NA	NA	29.5803	3.65808	0.81571	7.30725e-06	3.56063e-05	48.1771	61.6222	6.11924	2.40285	4.88657	NA	NA
MSTRG.13581	NA	NA	NA	NA	31.9173	3.73102	0.832228	7.3542e-06	3.58114e-05	40.9051	77.6975	3.05962	6.00713	4.99627	NA	NA
MSTRG.5230	NA	NA	NA	NA	234.264	1.0882	0.242802	7.40078e-06	3.59908e-05	300.879	336.689	160.12	139.366	7.87199	NA	NA
MSTRG.5742	NA	NA	NA	NA	69.7062	2.24297	0.500805	7.50863e-06	3.64913e-05	110.898	119.672	32.6359	15.6186	6.12321	NA	NA
MSTRG.13667	NA	NA	NA	NA	26.0709	4.18685	0.937167	7.91151e-06	3.83484e-05	43.6321	55.3706	4.07949	1.20143	4.70437	NA	NA
MSTRG.13507	NA	NA	NA	NA	39.721	2.90923	0.652528	8.25746e-06	3.98684e-05	54.5401	85.7352	10.1987	8.40999	5.31183	NA	NA
MSTRG.12639	NA	NA	NA	NA	63.4954	2.23574	0.502211	8.51576e-06	4.10752e-05	98.1721	111.634	28.5564	15.6186	5.98858	NA	NA
MSTRG.4623	NA	NA	NA	NA	105.196	1.67014	0.375654	8.75056e-06	4.21527e-05	141.804	178.615	57.1129	43.2514	6.71693	NA	NA
MSTRG.9740	NA	NA	NA	NA	318.313	3.40496	0.766222	8.83722e-06	4.25286e-05	858.097	305.432	65.2719	44.4528	8.3143	NA	NA
MSTRG.1725	NA	NA	NA	NA	25.6304	5.47977	1.23318	8.84617e-06	4.25578e-05	56.3581	43.7607	0	2.40285	4.67978	NA	NA
MSTRG.5857	NA	NA	NA	NA	53.2972	2.23096	0.503729	9.47152e-06	4.54037e-05	93.6271	82.1629	19.3776	18.0214	5.73599	NA	NA
MSTRG.2745	NA	NA	NA	NA	210.279	1.95475	0.441732	9.63558e-06	4.61602e-05	213.615	454.575	61.1924	111.733	7.71616	NA	NA
MSTRG.9018	NA	NA	NA	NA	31.309	3.88013	0.877412	9.76806e-06	4.67494e-05	51.8131	65.1945	1.01987	7.20856	4.96851	NA	NA
MSTRG.13476	NA	NA	NA	NA	109.443	1.52107	0.344739	1.02314e-05	4.8793e-05	169.983	154.502	52.0135	61.2728	6.77403	NA	NA
MSTRG.10589	NA	NA	NA	NA	44.9125	2.46648	0.55959	1.04494e-05	4.96883e-05	69.9931	82.1629	14.2782	13.2157	5.48904	NA	NA
MSTRG.9556	NA	NA	NA	NA	23.1504	4.73986	1.07848	1.10791e-05	5.25136e-05	43.6321	45.5468	1.01987	2.40285	4.53297	NA	NA
MSTRG.1615	NA	NA	NA	NA	23.0891	4.75834	1.0837	1.12927e-05	5.34407e-05	39.9961	49.1191	2.03975	1.20143	4.52914	NA	NA
MSTRG.6417	NA	NA	NA	NA	30.4772	6.7659	1.54136	1.13571e-05	5.37107e-05	59.0851	61.6222	0	1.20143	4.92966	NA	NA
MSTRG.10954	NA	NA	NA	NA	96.8391	1.71461	0.390779	1.14569e-05	5.41481e-05	157.257	139.32	36.7154	54.0642	6.59752	NA	NA
MSTRG.3940	NA	NA	NA	NA	132.928	1.53557	0.350369	1.17213e-05	5.52919e-05	215.433	179.508	55.0731	81.697	7.0545	NA	NA
MSTRG.13296	NA	NA	NA	NA	16.9164	7.37631	1.68322	1.17461e-05	5.5391e-05	39.0871	28.5784	0	0	4.08035	NA	NA
MSTRG.2529	NA	NA	NA	NA	25.3323	4.10468	0.938543	1.2229e-05	5.74484e-05	58.1761	37.5091	2.03975	3.60428	4.66291	NA	NA
MSTRG.8530	NA	NA	NA	NA	30.6646	6.77462	1.54931	1.22735e-05	5.7639e-05	50.9041	70.5529	0	1.20143	4.9385	NA	NA
MSTRG.2278	NA	NA	NA	NA	261.189	1.08795	0.249225	1.26915e-05	5.94321e-05	367.237	343.834	190.716	142.97	8.02895	NA	NA
MSTRG.10485	NA	NA	NA	NA	23.3205	5.36521	1.22964	1.28162e-05	5.99401e-05	49.0861	41.9745	1.01987	1.20143	4.54352	NA	NA
MSTRG.6654	NA	NA	NA	NA	24.247	5.39749	1.23733	1.28749e-05	6.01763e-05	46.3591	48.226	0	2.40285	4.59973	NA	NA
MSTRG.7993	NA	NA	NA	NA	31.3366	3.51211	0.805915	1.31306e-05	6.12363e-05	43.6321	71.446	3.05962	7.20856	4.96977	NA	NA
MSTRG.6653	NA	NA	NA	NA	25.7945	3.63107	0.834655	1.35899e-05	6.32582e-05	47.2681	48.226	4.07949	3.60428	4.68899	NA	NA
MSTRG.2512	NA	NA	NA	NA	23.0693	5.34934	1.23015	1.37063e-05	6.37798e-05	42.7231	47.333	1.01987	1.20143	4.5279	NA	NA
MSTRG.13474	NA	NA	NA	NA	109.027	1.93889	0.446659	1.41914e-05	6.58509e-05	142.713	202.728	30.5962	60.0713	6.76854	NA	NA
MSTRG.10813	NA	NA	NA	NA	98.1672	1.61133	0.371282	1.42535e-05	6.61184e-05	151.803	143.785	41.8148	55.2656	6.61717	NA	NA
MSTRG.11159	NA	NA	NA	NA	42.9067	2.57921	0.594446	1.43229e-05	6.63645e-05	71.8111	75.0183	9.17886	15.6186	5.42313	NA	NA
MSTRG.1307	NA	NA	NA	NA	201.453	1.07712	0.249469	1.57708e-05	7.25193e-05	263.61	283.105	130.544	128.553	7.6543	NA	NA
MSTRG.231	NA	NA	NA	NA	242.905	1.23364	0.285939	1.60082e-05	7.35516e-05	396.325	285.784	162.16	127.351	7.92425	NA	NA
MSTRG.9733	NA	NA	NA	NA	244.51	1.09466	0.253826	1.6131e-05	7.40602e-05	320.877	344.727	134.623	177.811	7.93375	NA	NA
MSTRG.13646	NA	NA	NA	NA	88.6987	1.93588	0.449094	1.62786e-05	7.46917e-05	105.444	175.936	39.775	33.64	6.47084	NA	NA
MSTRG.9867	NA	NA	NA	NA	104.145	1.83403	0.425712	1.64628e-05	7.55134e-05	119.988	205.407	47.934	43.2514	6.70245	NA	NA
MSTRG.1927	NA	NA	NA	NA	44.551	2.38164	0.55311	1.66306e-05	7.61883e-05	71.8111	77.6975	14.2782	14.4171	5.47739	NA	NA
MSTRG.13547	NA	NA	NA	NA	25.1007	4.48481	1.04329	1.71787e-05	7.85048e-05	43.6321	52.6914	4.07949	0	4.64966	NA	NA
MSTRG.9019	NA	NA	NA	NA	30.4118	3.63918	0.847031	1.73598e-05	7.91607e-05	43.6321	68.7668	2.03975	7.20856	4.92656	NA	NA
MSTRG.2279	NA	NA	NA	NA	164.818	1.19981	0.279385	1.75111e-05	7.97526e-05	215.433	243.809	97.9078	102.121	7.36473	NA	NA
MSTRG.6825	NA	NA	NA	NA	30.7523	3.05772	0.712478	1.77333e-05	8.0609e-05	51.8131	58.0499	7.13911	6.00713	4.94262	NA	NA
MSTRG.9742	NA	NA	NA	NA	30.1162	3.29109	0.767601	1.80689e-05	8.19898e-05	63.6301	45.5468	4.07949	7.20856	4.91247	NA	NA
MSTRG.3435	NA	NA	NA	NA	31.1985	3.48971	0.814653	1.83829e-05	8.32355e-05	52.7221	61.6222	2.03975	8.40999	4.9634	NA	NA
MSTRG.819	NA	NA	NA	NA	23.2019	3.98982	0.93299	1.89955e-05	8.57727e-05	40.9051	46.4399	3.05962	2.40285	4.53617	NA	NA
MSTRG.8444	NA	NA	NA	NA	37.2101	2.8212	0.659898	1.90956e-05	8.61722e-05	62.7211	67.8737	12.2385	6.00713	5.21762	NA	NA
MSTRG.12209	NA	NA	NA	NA	126.824	1.60188	0.374916	1.93187e-05	8.71255e-05	152.712	228.627	55.0731	70.8842	6.98669	NA	NA
MSTRG.8629	NA	NA	NA	NA	22.046	4.66586	1.09229	1.94046e-05	8.74863e-05	46.3591	38.4022	1.01987	2.40285	4.46245	NA	NA
MSTRG.10898	NA	NA	NA	NA	23.3778	5.34176	1.25281	2.00965e-05	9.02832e-05	51.8131	39.2953	0	2.40285	4.54707	NA	NA
MSTRG.11885	NA	NA	NA	NA	120.569	1.38668	0.325535	2.04701e-05	9.18699e-05	186.345	162.54	67.3116	66.0785	6.91371	NA	NA
MSTRG.7589	NA	NA	NA	NA	94.5021	1.77035	0.41621	2.10444e-05	9.43614e-05	140.895	151.823	54.0533	31.2371	6.56227	NA	NA
MSTRG.10158	NA	NA	NA	NA	29.1657	3.10717	0.732356	2.20849e-05	9.87273e-05	53.6311	50.9053	6.11924	6.00713	4.8662	NA	NA
MSTRG.13500	NA	NA	NA	NA	38.5052	3.3084	0.779947	2.21708e-05	9.90815e-05	40.9051	99.1313	9.17886	4.80571	5.26698	NA	NA
MSTRG.13681	NA	NA	NA	NA	92.9945	1.55325	0.367506	2.37379e-05	0.000105765	141.804	135.747	49.9738	44.4528	6.53907	NA	NA
MSTRG.1112	NA	NA	NA	NA	153.098	1.22103	0.289094	2.40377e-05	0.000107036	201.798	226.841	94.8482	88.9056	7.25831	NA	NA
FBgn0188451	FBgn0029966	Ir7c	X	Dsim\GD16867	25.2605	3.83012	0.90729	2.42689e-05	0.000108033	34.542	59.836	3.05962	3.60428	4.65881	NA	NA
MSTRG.2752	NA	NA	NA	NA	56.8279	2.16429	0.514305	2.57423e-05	0.000113906	91.8091	93.7728	15.2981	26.4314	5.82853	NA	NA
MSTRG.3977	NA	NA	NA	NA	38.1135	3.01456	0.718169	2.69802e-05	0.000119098	89.0821	46.4399	6.11924	10.8128	5.25223	NA	NA
MSTRG.20	NA	NA	NA	NA	83.8637	1.91947	0.458471	2.83065e-05	0.000124358	165.438	100.024	38.7552	31.2371	6.38997	NA	NA
MSTRG.6800	NA	NA	NA	NA	27.4831	6.61361	1.58309	2.9454e-05	0.000128978	38.1781	70.5529	0	1.20143	4.78047	NA	NA
MSTRG.10902	NA	NA	NA	NA	85.5345	1.66271	0.398335	2.9911e-05	0.000130863	119.988	140.213	45.8943	36.0428	6.41843	NA	NA
MSTRG.6280	NA	NA	NA	NA	14.4246	7.14649	1.71491	3.08258e-05	0.000134666	30.906	26.7922	0	0	3.85046	NA	NA
MSTRG.442	NA	NA	NA	NA	157.769	1.23548	0.296727	3.13122e-05	0.000136549	223.614	219.696	106.067	81.697	7.30167	NA	NA
MSTRG.280	NA	NA	NA	NA	105.2	1.58556	0.380879	3.14239e-05	0.000136955	133.623	182.187	58.1328	46.8557	6.71699	NA	NA
MSTRG.164	NA	NA	NA	NA	20.8128	5.19685	1.25052	3.24202e-05	0.000141089	37.2691	43.7607	1.01987	1.20143	4.3794	NA	NA
MSTRG.3919	NA	NA	NA	NA	215.904	1.15336	0.277854	3.31103e-05	0.000143965	280.881	314.362	112.186	156.186	7.75424	NA	NA
MSTRG.8171	NA	NA	NA	NA	20.8486	5.19917	1.25329	3.3478e-05	0.000145478	45.4501	35.723	1.01987	1.20143	4.38188	NA	NA
MSTRG.500	NA	NA	NA	NA	14.1894	7.12284	1.71748	3.36459e-05	0.000146165	28.179	28.5784	0	0	3.82674	NA	NA
MSTRG.8161	NA	NA	NA	NA	140.036	1.56656	0.378702	3.52377e-05	0.000152766	260.883	158.074	77.5104	63.6756	7.12965	NA	NA
MSTRG.5806	NA	NA	NA	NA	25.1484	3.38863	0.82002	3.59035e-05	0.000155424	45.4501	46.4399	5.09937	3.60428	4.65239	NA	NA
MSTRG.10669	NA	NA	NA	NA	31.4044	2.97901	0.72093	3.5934e-05	0.000155511	50.9041	60.7291	9.17886	4.80571	4.9729	NA	NA
FBgn0194816	FBgn0051632	sens-2	2L	Dsim\GD23433	22.568	4.27808	1.03757	3.7366e-05	0.000161424	56.3581	29.4715	2.03975	2.40285	4.49621	NA	NA
MSTRG.2388	NA	NA	NA	NA	148.896	1.24651	0.302777	3.83947e-05	0.000165675	196.344	222.376	79.5501	97.3156	7.21816	NA	NA
MSTRG.7806	NA	NA	NA	NA	79.8509	2.24736	0.546707	3.94418e-05	0.000169697	100.899	162.54	16.318	39.6471	6.31924	NA	NA
MSTRG.13651	NA	NA	NA	NA	33.5045	2.94567	0.717449	4.02993e-05	0.000172934	43.6321	75.0183	8.15898	7.20856	5.06628	NA	NA
MSTRG.13630	NA	NA	NA	NA	150.274	1.23134	0.300072	4.06977e-05	0.000174542	193.617	227.734	83.6296	96.1142	7.23145	NA	NA
MSTRG.8703	NA	NA	NA	NA	203.591	1.03453	0.252215	4.10007e-05	0.000175689	278.154	268.815	124.425	142.97	7.66953	NA	NA
MSTRG.8543	NA	NA	NA	NA	13.7309	7.07552	1.72797	4.22733e-05	0.000180945	25.452	29.4715	0	0	3.77935	NA	NA
MSTRG.5745	NA	NA	NA	NA	95.597	1.50314	0.367631	4.33747e-05	0.000185431	139.077	143.785	55.0731	44.4528	6.57889	NA	NA
MSTRG.6483	NA	NA	NA	NA	19.9474	4.53964	1.11081	4.37377e-05	0.000186766	36.3601	40.1884	2.03975	1.20143	4.31813	NA	NA
MSTRG.12619	NA	NA	NA	NA	31.2957	2.83369	0.6936	4.39844e-05	0.000187607	49.0861	60.7291	8.15898	7.20856	4.96789	NA	NA
MSTRG.13789	NA	NA	NA	NA	35.5703	2.63581	0.645164	4.39853e-05	0.000187607	68.1751	54.4776	11.2186	8.40999	5.1526	NA	NA
MSTRG.6618	NA	NA	NA	NA	23.8304	3.49028	0.859692	4.90898e-05	0.000207641	47.2681	40.1884	3.05962	4.80571	4.57473	NA	NA
MSTRG.5750	NA	NA	NA	NA	78.4433	1.82028	0.449303	5.09233e-05	0.000214782	148.167	96.4521	36.7154	32.4385	6.29358	NA	NA
MSTRG.2503	NA	NA	NA	NA	71.1902	1.73968	0.429712	5.15516e-05	0.000217308	110.898	108.062	28.5564	37.2442	6.15361	NA	NA
MSTRG.2754	NA	NA	NA	NA	62.0767	2.49463	0.619465	5.64751e-05	0.00023609	59.0851	151.823	19.3776	18.0214	5.95598	NA	NA
MSTRG.13532	NA	NA	NA	NA	13.0651	7.00373	1.73987	5.68729e-05	0.000237571	26.361	25.8992	0	0	3.70764	NA	NA
MSTRG.2075	NA	NA	NA	NA	103.535	1.40633	0.350148	5.90993e-05	0.000246453	139.986	160.753	58.1328	55.2656	6.69397	NA	NA
MSTRG.13649	NA	NA	NA	NA	49.1957	2.49027	0.620964	6.06356e-05	0.000252574	54.5401	112.527	15.2981	14.4171	5.62046	NA	NA
MSTRG.13682	NA	NA	NA	NA	90.0777	1.48854	0.371209	6.07272e-05	0.000252885	128.169	137.534	48.9539	45.6542	6.4931	NA	NA
MSTRG.4545	NA	NA	NA	NA	87.1121	1.82616	0.457762	6.62604e-05	0.000274073	143.622	128.603	50.9937	25.23	6.4448	NA	NA
MSTRG.2720	NA	NA	NA	NA	172.809	1.07401	0.269546	6.76156e-05	0.000278952	245.43	223.269	113.206	109.33	7.43303	NA	NA
MSTRG.6616	NA	NA	NA	NA	20.3685	4.59885	1.15486	6.82847e-05	0.000281272	40.9051	37.5091	3.05962	0	4.34826	NA	NA
MSTRG.11188	NA	NA	NA	NA	34.021	2.55156	0.641115	6.89508e-05	0.000283614	60.9031	55.3706	10.1987	9.61142	5.08835	NA	NA
MSTRG.6006	NA	NA	NA	NA	308.446	1.16495	0.293145	7.06806e-05	0.000289761	499.951	352.765	154.001	227.07	8.26888	NA	NA
MSTRG.484	NA	NA	NA	NA	21.8799	6.29581	1.58875	7.40939e-05	0.00030283	43.6321	42.8676	1.01987	0	4.45153	NA	NA
MSTRG.12163	NA	NA	NA	NA	88.6096	1.83082	0.464121	7.99002e-05	0.000324497	119.079	157.181	26.5167	51.6614	6.46939	NA	NA
MSTRG.9159	NA	NA	NA	NA	34.2977	2.64658	0.671312	8.06703e-05	0.000327535	69.9931	48.226	8.15898	10.8128	5.10004	NA	NA
MSTRG.3190	NA	NA	NA	NA	38.583	2.50702	0.636429	8.17541e-05	0.000331389	50.9041	80.3767	12.2385	10.8128	5.26989	NA	NA
MSTRG.4553	NA	NA	NA	NA	59.0914	1.83858	0.467773	8.4768e-05	0.000342572	98.1721	86.6282	27.5366	24.0285	5.88488	NA	NA
MSTRG.10693	NA	NA	NA	NA	87.6688	1.94458	0.495813	8.78152e-05	0.000353726	91.8091	186.653	39.775	32.4385	6.45399	NA	NA
MSTRG.11974	NA	NA	NA	NA	63.7361	1.86876	0.477672	9.14479e-05	0.000367457	92.7181	107.169	21.4173	33.64	5.99404	NA	NA
MSTRG.2019	NA	NA	NA	NA	21.973	6.2853	1.60818	9.29349e-05	0.000372723	54.5401	32.1507	0	1.20143	4.45766	NA	NA
MSTRG.5887	NA	NA	NA	NA	24.7455	3.18212	0.81483	9.41266e-05	0.000377093	48.1771	41.0814	6.11924	3.60428	4.62909	NA	NA
MSTRG.4355	NA	NA	NA	NA	37.09	2.63905	0.677029	9.69963e-05	0.000388064	71.8111	56.2637	14.2782	6.00713	5.21296	NA	NA
MSTRG.1496	NA	NA	NA	NA	74.7718	1.75012	0.449442	9.86089e-05	0.000393982	126.351	104.49	41.8148	26.4314	6.22442	NA	NA
MSTRG.1496	NA	NA	NA	NA	74.7718	1.75012	0.449442	9.86089e-05	0.000393982	126.351	104.49	41.8148	26.4314	6.22442	NA	NA
MSTRG.511	NA	NA	NA	NA	87.7872	1.47867	0.38055	0.00010207	0.000406384	119.079	139.32	45.8943	46.8557	6.45594	NA	NA
MSTRG.7808	NA	NA	NA	NA	43.2797	2.46186	0.633684	0.000102334	0.000407213	50.9041	95.559	12.2385	14.4171	5.43562	NA	NA
MSTRG.1563	NA	NA	NA	NA	25.4605	3.04967	0.785217	0.000102811	0.000408891	40.9051	50.0122	6.11924	4.80571	4.67019	NA	NA
MSTRG.4625	NA	NA	NA	NA	29.543	2.72716	0.704549	0.000108485	0.000429149	46.3591	56.2637	7.13911	8.40999	4.88474	NA	NA
MSTRG.1724	NA	NA	NA	NA	20.2851	6.18582	1.60405	0.000115085	0.000453315	36.3601	43.7607	1.01987	0	4.34235	NA	NA
MSTRG.6894	NA	NA	NA	NA	113.793	1.31786	0.342144	0.000117265	0.000460797	153.621	171.47	72.411	57.6685	6.83026	NA	NA
MSTRG.4591	NA	NA	NA	NA	17.9141	4.37829	1.13832	0.000119929	0.000470212	30.906	37.5091	2.03975	1.20143	4.16302	NA	NA
MSTRG.4513	NA	NA	NA	NA	11.6936	6.84391	1.78377	0.000124669	0.000487688	19.089	27.6853	0	0	3.54765	NA	NA
MSTRG.8385	NA	NA	NA	NA	11.4862	6.81794	1.77826	0.000126053	0.00049232	22.725	23.2199	0	0	3.52184	NA	NA
MSTRG.8786	NA	NA	NA	NA	180.551	1.00737	0.263434	0.000131295	0.000510769	250.884	231.306	116.266	123.747	7.49626	NA	NA
MSTRG.6974	NA	NA	NA	NA	21.2991	3.81415	0.997558	0.000131576	0.000511726	44.5411	34.8299	1.01987	4.80571	4.41272	NA	NA
MSTRG.2269	NA	NA	NA	NA	47.4932	2.05893	0.540001	0.000137388	0.000532568	69.9931	83.0559	15.2981	21.6257	5.56965	NA	NA
MSTRG.3465	NA	NA	NA	NA	98.0147	1.63382	0.42851	0.000137403	0.000532568	173.619	123.244	59.1526	36.0428	6.61493	NA	NA
MSTRG.2603	NA	NA	NA	NA	182.109	1.26015	0.330675	0.000138497	0.000536012	242.703	270.602	80.57	134.56	7.50866	NA	NA
MSTRG.2626	NA	NA	NA	NA	43.4357	2.44348	0.642019	0.000141275	0.000545428	55.4491	91.0936	9.17886	18.0214	5.44081	NA	NA
MSTRG.10863	NA	NA	NA	NA	20.0148	3.78494	0.994523	0.000141358	0.000545608	37.2691	37.5091	4.07949	1.20143	4.32299	NA	NA
MSTRG.12332	NA	NA	NA	NA	105.493	1.38008	0.362948	0.000143295	0.000552362	152.712	151.823	48.9539	68.4813	6.721	NA	NA
MSTRG.12463	NA	NA	NA	NA	19.4375	6.10613	1.60793	0.000146154	0.000562648	36.3601	40.1884	0	1.20143	4.28077	NA	NA
MSTRG.11752	NA	NA	NA	NA	53.0108	1.83993	0.486863	0.000157356	0.000602476	81.8101	83.949	23.4571	22.8271	5.72822	NA	NA
MSTRG.7958	NA	NA	NA	NA	37.9809	2.23644	0.59224	0.000159217	0.000609206	64.5391	60.7291	12.2385	14.4171	5.2472	NA	NA
MSTRG.12420	NA	NA	NA	NA	104.833	1.33486	0.354121	0.000163575	0.000623865	150.894	149.143	52.0135	67.2799	6.71195	NA	NA
MSTRG.2755	NA	NA	NA	NA	45.6362	1.99974	0.530643	0.000164222	0.000626172	74.5381	71.446	17.3378	19.2228	5.51211	NA	NA
MSTRG.1135	NA	NA	NA	NA	63.2281	2.57816	0.684312	0.000164874	0.000628333	149.985	66.9806	27.5366	8.40999	5.98249	NA	NA
MSTRG.7349	NA	NA	NA	NA	98.9787	1.35832	0.36097	0.000167913	0.000638102	154.53	130.389	58.1328	52.8628	6.62905	NA	NA
MSTRG.4464	NA	NA	NA	NA	123.536	1.49189	0.398458	0.000180994	0.000683072	190.89	174.15	84.6495	44.4528	6.94878	NA	NA
MSTRG.6566	NA	NA	NA	NA	187.021	1.01465	0.271171	0.000182753	0.000689181	237.249	263.457	135.643	111.733	7.54705	NA	NA
MSTRG.11511	NA	NA	NA	NA	33.6376	2.56289	0.685283	0.00018409	0.000694047	55.4491	59.836	13.2583	6.00713	5.072	NA	NA
MSTRG.13673	NA	NA	NA	NA	72.856	1.57265	0.421065	0.000187776	0.000706144	103.626	114.314	32.6359	40.8485	6.18698	NA	NA
MSTRG.1440	NA	NA	NA	NA	30.5947	2.71004	0.725635	0.000187928	0.000706534	55.4491	50.9053	11.2186	4.80571	4.93521	NA	NA
MSTRG.13411	NA	NA	NA	NA	46.0389	2.01568	0.541824	0.000199078	0.000744852	64.5391	83.0559	17.3378	19.2228	5.52478	NA	NA
MSTRG.2892	NA	NA	NA	NA	221.108	1.09521	0.295489	0.000210195	0.000782093	252.702	350.085	159.1	122.546	7.78861	NA	NA
MSTRG.5601	NA	NA	NA	NA	18.0644	6.01665	1.62507	0.000213581	0.000794292	39.0871	32.1507	1.01987	0	4.17508	NA	NA
MSTRG.8185	NA	NA	NA	NA	127.872	1.16628	0.315343	0.000216929	0.000805325	163.62	190.225	79.5501	78.0928	6.99856	NA	NA
MSTRG.8628	NA	NA	NA	NA	25.8165	2.7722	0.749866	0.000218222	0.000809919	46.3591	43.7607	7.13911	6.00713	4.69022	NA	NA
MSTRG.10691	NA	NA	NA	NA	17.8846	4.40644	1.19204	0.000218547	0.000810922	34.542	33.9368	3.05962	0	4.16065	NA	NA
MSTRG.10679	NA	NA	NA	NA	16.867	4.25895	1.15743	0.000233542	0.000862449	36.3601	27.6853	1.01987	2.40285	4.07613	NA	NA
MSTRG.11093	NA	NA	NA	NA	25.8894	2.94272	0.800593	0.000237218	0.000875148	39.9961	51.7983	8.15898	3.60428	4.69429	NA	NA
MSTRG.9600	NA	NA	NA	NA	10.8443	6.73468	1.83493	0.000242303	0.000893462	29.088	14.2892	0	0	3.43887	NA	NA
MSTRG.2818	NA	NA	NA	NA	2235.94	1.93384	0.527102	0.00024367	0.000898196	2249.78	4838.68	902.588	952.732	11.1267	NA	NA
MSTRG.5107	NA	NA	NA	NA	100.478	1.30744	0.356543	0.000245411	0.00090357	130.896	155.395	59.1526	56.4671	6.65073	NA	NA
MSTRG.3158	NA	NA	NA	NA	72.9231	1.59419	0.434859	0.000246383	0.000906923	105.444	113.42	29.5763	43.2514	6.1883	NA	NA
MSTRG.5389	NA	NA	NA	NA	157.279	1.14196	0.311563	0.000247086	0.000909284	217.251	216.124	115.246	80.4956	7.29718	NA	NA
MSTRG.550	NA	NA	NA	NA	87.3533	1.37909	0.376478	0.000249159	0.000916455	133.623	118.779	48.9539	48.0571	6.44879	NA	NA
MSTRG.12785	NA	NA	NA	NA	19.9514	3.44134	0.942239	0.000259902	0.00095336	35.451	37.5091	2.03975	4.80571	4.31842	NA	NA
MSTRG.3168	NA	NA	NA	NA	192.274	1.00208	0.274456	0.000261066	0.000957155	250.884	261.671	111.166	145.373	7.58702	NA	NA
MSTRG.2353	NA	NA	NA	NA	85.3842	1.45244	0.398925	0.000271705	0.000993451	108.171	141.999	46.9142	44.4528	6.4159	NA	NA
MSTRG.2040	NA	NA	NA	NA	18.3075	3.60184	0.990749	0.000277477	0.00101355	34.542	33.0438	2.03975	3.60428	4.19436	NA	NA
MSTRG.7513	NA	NA	NA	NA	156.701	1.0117	0.278504	0.000280547	0.00102249	207.252	211.659	100.967	106.927	7.29187	NA	NA
MSTRG.7477	NA	NA	NA	NA	152.056	1.13558	0.313465	0.000291584	0.00105958	187.254	230.413	83.6296	106.927	7.24846	NA	NA
MSTRG.2261	NA	NA	NA	NA	9.91142	6.60518	1.8278	0.000301816	0.0010938	19.998	19.6476	0	0	3.30909	NA	NA
MSTRG.758	NA	NA	NA	NA	10.1586	6.6405	1.83975	0.000306834	0.00110954	25.452	15.1823	0	0	3.34463	NA	NA
MSTRG.9944	NA	NA	NA	NA	123.18	1.37364	0.381054	0.000312342	0.00112808	180.891	174.15	49.9738	87.7042	6.94462	NA	NA
MSTRG.1106	NA	NA	NA	NA	20.7564	4.17868	1.15966	0.000314124	0.00113396	60.9031	17.8615	3.05962	1.20143	4.37548	NA	NA
MSTRG.13687	NA	NA	NA	NA	45.5195	1.93153	0.536187	0.000315368	0.00113818	70.9021	73.2321	16.318	21.6257	5.50841	NA	NA
FBgn0191025	FBgn0004779	Ccp84Ae	3R	Dsim\GD19530	9.92734	6.60733	1.83888	0.000326728	0.00117687	23.634	16.0753	0	0	3.31141	NA	NA
MSTRG.2628	NA	NA	NA	NA	36.8391	2.19069	0.611129	0.000337512	0.00121188	69.0841	51.7983	13.2583	13.2157	5.20317	NA	NA
MSTRG.10433	NA	NA	NA	NA	9.68815	6.57229	1.83633	0.000344859	0.00123586	19.998	18.7546	0	0	3.27622	NA	NA
MSTRG.5827	NA	NA	NA	NA	169.208	1.18682	0.332268	0.000354438	0.00126834	207.252	263.457	124.425	81.697	7.40265	NA	NA
MSTRG.13256	NA	NA	NA	NA	74.9597	1.61384	0.452273	0.000359313	0.00128485	122.715	103.597	45.8943	27.6328	6.22804	NA	NA
MSTRG.3599	NA	NA	NA	NA	78.7967	1.42218	0.398713	0.000361205	0.00129068	109.08	120.565	45.8943	39.6471	6.30006	NA	NA
MSTRG.4482	NA	NA	NA	NA	16.9995	4.33154	1.21461	0.000362184	0.00129386	36.3601	28.5784	3.05962	0	4.08742	NA	NA
MSTRG.6321	NA	NA	NA	NA	99.5931	1.25819	0.352905	0.000363545	0.00129778	139.077	141.999	63.2321	54.0642	6.63797	NA	NA
MSTRG.13324	NA	NA	NA	NA	68.8966	1.50305	0.421694	0.000364795	0.00130193	104.535	99.1313	34.6757	37.2442	6.10636	NA	NA
MSTRG.8557	NA	NA	NA	NA	23.9373	2.79944	0.786074	0.000369036	0.00131516	42.7231	41.0814	7.13911	4.80571	4.58119	NA	NA
MSTRG.9137	NA	NA	NA	NA	68.4266	1.53725	0.432544	0.000379452	0.00134676	107.262	96.4521	38.7552	31.2371	6.09649	NA	NA
MSTRG.9137	NA	NA	NA	NA	68.4266	1.53725	0.432544	0.000379452	0.00134676	107.262	96.4521	38.7552	31.2371	6.09649	NA	NA
MSTRG.11221	NA	NA	NA	NA	15.8252	4.78865	1.34887	0.000385067	0.00136473	19.998	41.0814	1.01987	1.20143	3.98415	NA	NA
MSTRG.13716	NA	NA	NA	NA	47.8183	1.95974	0.552064	0.000385472	0.00136579	82.7191	69.6598	24.477	14.4171	5.57949	NA	NA
MSTRG.3078	NA	NA	NA	NA	15.4542	4.15487	1.17133	0.000389433	0.00137822	29.997	28.5784	2.03975	1.20143	3.94992	NA	NA
MSTRG.913	NA	NA	NA	NA	36.2247	2.25775	0.638352	0.000404947	0.0014297	69.0841	50.9053	15.2981	9.61142	5.1789	NA	NA
MSTRG.913	NA	NA	NA	NA	36.2247	2.25775	0.638352	0.000404947	0.0014297	69.0841	50.9053	15.2981	9.61142	5.1789	NA	NA
MSTRG.913	NA	NA	NA	NA	36.2247	2.25775	0.638352	0.000404947	0.0014297	69.0841	50.9053	15.2981	9.61142	5.1789	NA	NA
MSTRG.913	NA	NA	NA	NA	36.2247	2.25775	0.638352	0.000404947	0.0014297	69.0841	50.9053	15.2981	9.61142	5.1789	NA	NA
FBgn0185876	NA	NA	NA	NA	22.5974	3.166	0.895803	0.00040892	0.00144166	43.6321	37.5091	2.03975	7.20856	4.49808	NA	NA
MSTRG.12900	NA	NA	NA	NA	117.027	1.21938	0.345843	0.000422182	0.00148452	142.713	184.866	74.4507	66.0785	6.8707	NA	NA
MSTRG.12194	NA	NA	NA	NA	26.5712	2.56149	0.729066	0.000442429	0.00154981	40.9051	50.0122	8.15898	7.20856	4.73179	NA	NA
MSTRG.11156	NA	NA	NA	NA	9.44099	6.53524	1.86248	0.000449984	0.00157367	14.544	23.2199	0	0	3.23894	NA	NA
MSTRG.2531	NA	NA	NA	NA	41.8658	2.93938	0.837683	0.000449898	0.00157367	33.633	114.314	5.09937	14.4171	5.3877	NA	NA
MSTRG.833	NA	NA	NA	NA	20.776	3.56969	1.01749	0.000450927	0.00157622	50.9041	25.8992	5.09937	1.20143	4.37685	NA	NA
MSTRG.6756	NA	NA	NA	NA	29.132	2.48992	0.709796	0.000451591	0.00157816	39.9961	58.9429	9.17886	8.40999	4.86453	NA	NA
MSTRG.8129	NA	NA	NA	NA	20.9573	3.06367	0.874067	0.000456474	0.00159372	36.3601	38.4022	3.05962	6.00713	4.38938	NA	NA
MSTRG.7524	NA	NA	NA	NA	33.0846	2.35187	0.671385	0.000460032	0.00160387	57.2671	53.5845	14.2782	7.20856	5.04809	NA	NA
MSTRG.3775	NA	NA	NA	NA	148.244	1.0105	0.288603	0.000462891	0.0016127	199.071	197.37	104.027	92.5099	7.21183	NA	NA
MSTRG.6486	NA	NA	NA	NA	56.2078	1.6989	0.48524	0.000463257	0.00161359	74.5381	97.3451	26.5167	26.4314	5.8127	NA	NA
MSTRG.10677	NA	NA	NA	NA	45.1086	1.86497	0.532916	0.000466027	0.00162286	71.8111	69.6598	17.3378	21.6257	5.49533	NA	NA
MSTRG.10207	NA	NA	NA	NA	91.4811	1.28171	0.367398	0.000485505	0.00168315	123.624	135.747	56.093	50.4599	6.5154	NA	NA
MSTRG.5504	NA	NA	NA	NA	15.3908	5.76151	1.65271	0.000490124	0.00169678	29.997	30.3645	0	1.20143	3.94399	NA	NA
MSTRG.7266	NA	NA	NA	NA	9.8716	6.59973	1.8949	0.00049604	0.00171611	10.908	28.5784	0	0	3.30328	NA	NA
MSTRG.8169	NA	NA	NA	NA	58.0975	1.63884	0.470719	0.000498508	0.00172338	96.3541	79.4836	26.5167	30.0357	5.86041	NA	NA
MSTRG.7929	NA	NA	NA	NA	125.309	1.18683	0.341603	0.000512181	0.00176697	180.891	167.005	63.2321	90.107	6.96934	NA	NA
MSTRG.1380	NA	NA	NA	NA	123.405	1.13761	0.327471	0.000512895	0.00176898	169.074	170.577	86.6892	67.2799	6.94726	NA	NA
MSTRG.5625	NA	NA	NA	NA	41.5221	1.93519	0.557408	0.000517054	0.00178166	67.2661	64.3014	15.2981	19.2228	5.37581	NA	NA
MSTRG.13634	NA	NA	NA	NA	102.663	1.36412	0.39371	0.000530627	0.00182715	120.897	175.043	64.252	50.4599	6.68177	NA	NA
MSTRG.2170	NA	NA	NA	NA	130.88	1.10396	0.31939	0.000547289	0.00188058	159.984	197.37	85.6693	80.4956	7.0321	NA	NA
MSTRG.9420	NA	NA	NA	NA	15.3629	5.7584	1.66773	0.000554718	0.00190301	23.634	36.6161	0	1.20143	3.94138	NA	NA
MSTRG.12853	NA	NA	NA	NA	30.9955	2.36226	0.68545	0.00056834	0.00194478	52.7221	50.9053	7.13911	13.2157	4.95399	NA	NA
MSTRG.3831	NA	NA	NA	NA	25.6975	2.72338	0.793989	0.000603584	0.00205349	39.0871	50.0122	4.07949	9.61142	4.68356	NA	NA
MSTRG.5865	NA	NA	NA	NA	101.488	1.1862	0.346662	0.000622162	0.00210941	136.35	145.571	59.1526	64.8771	6.66516	NA	NA
MSTRG.13659	NA	NA	NA	NA	124.857	1.06505	0.311555	0.000629661	0.00213093	166.347	171.47	77.5104	84.0999	6.96413	NA	NA
MSTRG.6348	NA	NA	NA	NA	96.9344	1.28718	0.376639	0.00063188	0.00213795	134.532	140.213	46.9142	66.0785	6.59894	NA	NA
MSTRG.6135	NA	NA	NA	NA	18.371	3.33084	0.975113	0.000635825	0.00214982	41.8141	25.0061	3.05962	3.60428	4.19936	NA	NA
MSTRG.2602	NA	NA	NA	NA	273.788	1.08337	0.317329	0.000640131	0.00216339	324.513	418.852	129.524	222.264	8.09692	NA	NA
MSTRG.4147	NA	NA	NA	NA	17.8608	3.28666	0.964166	0.000652467	0.00220206	27.27	37.5091	3.05962	3.60428	4.15872	NA	NA
MSTRG.844	NA	NA	NA	NA	19.2876	3.75903	1.10319	0.00065579	0.00221125	34.542	37.5091	5.09937	0	4.2696	NA	NA
MSTRG.5904	NA	NA	NA	NA	21.4753	2.92084	0.859582	0.000678851	0.00228172	45.4501	30.3645	4.07949	6.00713	4.42461	NA	NA
MSTRG.5904	NA	NA	NA	NA	21.4753	2.92084	0.859582	0.000678851	0.00228172	45.4501	30.3645	4.07949	6.00713	4.42461	NA	NA
MSTRG.2783	NA	NA	NA	NA	62.4659	1.74226	0.514156	0.000702523	0.00235326	103.626	88.4144	19.3776	38.4457	5.965	NA	NA
MSTRG.3575	NA	NA	NA	NA	14.5628	4.62563	1.36517	0.000703254	0.00235464	27.27	28.5784	0	2.40285	3.86422	NA	NA
MSTRG.2640	NA	NA	NA	NA	43.0995	1.98951	0.587728	0.000711557	0.00238083	74.5381	63.4083	22.4372	12.0143	5.4296	NA	NA
MSTRG.11377	NA	NA	NA	NA	46.3873	1.79113	0.529547	0.000718596	0.00240111	67.2661	76.8044	23.4571	18.0214	5.53566	NA	NA
MSTRG.6391	NA	NA	NA	NA	15.4819	3.72697	1.10236	0.000722488	0.00241139	29.088	28.5784	3.05962	1.20143	3.95251	NA	NA
MSTRG.4241	NA	NA	NA	NA	50.1747	1.80074	0.533294	0.000733788	0.00244414	69.9931	85.7352	17.3378	27.6328	5.64889	NA	NA
MSTRG.13642	NA	NA	NA	NA	63.3097	1.68545	0.499814	0.000745841	0.00248261	75.4471	117.886	34.6757	25.23	5.98435	NA	NA
MSTRG.2190	NA	NA	NA	NA	14.6318	5.70991	1.69428	0.000751387	0.00249826	19.998	37.5091	1.01987	0	3.87103	NA	NA
MSTRG.6437	NA	NA	NA	NA	20.926	2.91255	0.866078	0.00077123	0.00255733	42.7231	31.2576	6.11924	3.60428	4.38723	NA	NA
MSTRG.11148	NA	NA	NA	NA	147.187	1.20779	0.359465	0.000779506	0.00258072	181.8	229.52	110.146	67.2799	7.2015	NA	NA
MSTRG.7187	NA	NA	NA	NA	115.318	1.38	0.410748	0.000780198	0.00258243	137.259	195.583	47.934	80.4956	6.84947	NA	NA
MSTRG.5071	NA	NA	NA	NA	106.492	1.23665	0.368434	0.00078936	0.002611	131.805	167.005	55.0731	72.0856	6.7346	NA	NA
MSTRG.13318	NA	NA	NA	NA	8.33659	6.35552	1.89474	0.000795653	0.00262857	17.271	16.0753	0	0	3.05946	NA	NA
MSTRG.6288	NA	NA	NA	NA	58.657	1.57212	0.468942	0.000800911	0.00264388	90.9001	84.8421	33.6558	25.23	5.87423	NA	NA
MSTRG.10972	NA	NA	NA	NA	75.6647	1.39445	0.416268	0.000808459	0.00266642	118.17	100.917	36.7154	46.8557	6.24155	NA	NA
MSTRG.6596	NA	NA	NA	NA	55.9671	1.57209	0.469694	0.000816746	0.00269015	79.0831	88.4144	27.5366	28.8342	5.80651	NA	NA
MSTRG.1616	NA	NA	NA	NA	42.0615	1.84436	0.551124	0.000818236	0.00269445	63.6301	67.8737	16.318	20.4243	5.39443	NA	NA
MSTRG.4036	NA	NA	NA	NA	35.7384	2.00154	0.598384	0.00082308	0.0027098	58.1761	56.2637	15.2981	13.2157	5.1594	NA	NA
MSTRG.1259	NA	NA	NA	NA	62.7159	1.51323	0.453206	0.000841002	0.00276142	103.626	82.1629	32.6359	32.4385	5.97076	NA	NA
MSTRG.7768	NA	NA	NA	NA	85.3084	1.2735	0.38142	0.00084128	0.00276172	124.533	116.993	54.0533	45.6542	6.41462	NA	NA
MSTRG.3014	NA	NA	NA	NA	41.5754	2.24816	0.673565	0.000844721	0.00276994	59.0851	78.5906	21.4173	7.20856	5.37766	NA	NA
MSTRG.5165	NA	NA	NA	NA	21.3089	2.94301	0.882743	0.000856243	0.00280524	28.179	47.333	6.11924	3.60428	4.41338	NA	NA
MSTRG.13059	NA	NA	NA	NA	18.5583	3.11097	0.934994	0.000877023	0.00286506	26.361	40.1884	4.07949	3.60428	4.21399	NA	NA
MSTRG.7975	NA	NA	NA	NA	17.462	3.25014	0.978791	0.00089836	0.00292894	38.1781	25.0061	3.05962	3.60428	4.12615	NA	NA
MSTRG.7767	NA	NA	NA	NA	93.4974	1.22922	0.370894	0.000919055	0.00298915	139.986	122.351	61.1924	50.4599	6.54685	NA	NA
MSTRG.9035	NA	NA	NA	NA	90.3269	1.22496	0.370587	0.000948162	0.003073	117.261	135.747	53.0334	55.2656	6.49708	NA	NA
MSTRG.7812	NA	NA	NA	NA	37.2167	2.12366	0.644182	0.000978387	0.00316471	76.3561	44.6537	12.2385	15.6186	5.21788	NA	NA
MSTRG.10062	NA	NA	NA	NA	13.9048	3.9623	1.20779	0.00103577	0.00332559	22.725	29.4715	1.01987	2.40285	3.79751	NA	NA
MSTRG.12702	NA	NA	NA	NA	22.718	2.66845	0.814952	0.001059	0.00339649	39.0871	39.2953	4.07949	8.40999	4.50576	NA	NA
MSTRG.9527	NA	NA	NA	NA	31.7187	2.27004	0.693758	0.00106756	0.00342244	40.9051	64.3014	13.2583	8.40999	4.98726	NA	NA
MSTRG.1046	NA	NA	NA	NA	7.89005	6.27605	1.92033	0.00108232	0.00346634	17.271	14.2892	0	0	2.98004	NA	NA
FBgn0183451	FBgn0050265	CG30265	2R	Dsim\GD11711	20.2913	2.8281	0.865808	0.00108913	0.00348554	29.997	41.0814	4.07949	6.00713	4.34279	NA	NA
FBgn0183451	FBgn0034783	CG9825	2R	Dsim\GD11711	20.2913	2.8281	0.865808	0.00108913	0.00348554	29.997	41.0814	4.07949	6.00713	4.34279	NA	NA
FBgn0183451	FBgn0034782	CG12490	2R	Dsim\GD11711	20.2913	2.8281	0.865808	0.00108913	0.00348554	29.997	41.0814	4.07949	6.00713	4.34279	NA	NA
MSTRG.4064	NA	NA	NA	NA	97.362	1.17041	0.358405	0.00109226	0.00349406	140.895	128.603	55.0731	64.8771	6.60529	NA	NA
MSTRG.6778	NA	NA	NA	NA	25.3681	2.50904	0.768398	0.00109353	0.00349735	41.8141	44.6537	10.1987	4.80571	4.66494	NA	NA
FBgn0269287	FBgn0039028	CG13840	3R	Dsim\GD27997	13.668	3.968	1.21526	0.00109409	0.00349764	29.997	21.4338	2.03975	1.20143	3.77273	NA	NA
MSTRG.8763	NA	NA	NA	NA	47.6248	2.11259	0.647182	0.00109737	0.00350734	107.262	47.333	14.2782	21.6257	5.57364	NA	NA
MSTRG.10834	NA	NA	NA	NA	14.0844	4.57243	1.40136	0.00110296	0.00352143	19.998	33.9368	0	2.40285	3.81603	NA	NA
MSTRG.10881	NA	NA	NA	NA	19.8646	2.79301	0.858458	0.00113986	0.00362903	34.542	34.8299	4.07949	6.00713	4.31213	NA	NA
MSTRG.11736	NA	NA	NA	NA	46.2212	1.73262	0.533219	0.00115664	0.00367374	62.7211	79.4836	23.4571	19.2228	5.53048	NA	NA
MSTRG.13660	NA	NA	NA	NA	14.2997	4.59418	1.41479	0.00116527	0.00369641	18.18	36.6161	0	2.40285	3.83792	NA	NA
MSTRG.13511	NA	NA	NA	NA	20.3209	2.99286	0.924807	0.00121131	0.00382683	33.633	38.4022	2.03975	7.20856	4.34489	NA	NA
FBgn0182836	FBgn0033970	CG10205	2R	Dsim\GD11079	7.86616	6.27197	1.93826	0.00121267	0.0038295	11.817	19.6476	0	0	2.97566	NA	NA
MSTRG.13632	NA	NA	NA	NA	178.722	1.03228	0.319483	0.00123314	0.00388585	193.617	286.677	126.464	108.128	7.48157	NA	NA
MSTRG.12850	NA	NA	NA	NA	31.3572	2.15806	0.67029	0.00128375	0.00403329	42.7231	59.836	13.2583	9.61142	4.97073	NA	NA
MSTRG.10484	NA	NA	NA	NA	12.887	5.49757	1.71167	0.00131903	0.00413445	19.089	31.2576	0	1.20143	3.68785	NA	NA
MSTRG.11891	NA	NA	NA	NA	47.9347	1.68299	0.524046	0.00132027	0.00413685	81.8101	64.3014	20.3975	25.23	5.583	NA	NA
MSTRG.10275	NA	NA	NA	NA	105.782	1.16076	0.361533	0.00132428	0.00414739	165.438	126.817	61.1924	69.6828	6.72496	NA	NA
MSTRG.5514	NA	NA	NA	NA	8.60366	6.40063	1.99569	0.00134025	0.00419387	27.27	7.1446	0	0	3.10495	NA	NA
MSTRG.10614	NA	NA	NA	NA	12.6184	5.4927	1.71623	0.00137215	0.0042855	19.089	30.3645	1.01987	0	3.65745	NA	NA
MSTRG.9172	NA	NA	NA	NA	38.8647	1.84187	0.575997	0.00138522	0.0043245	62.7211	58.9429	19.3776	14.4171	5.28039	NA	NA
MSTRG.9472	NA	NA	NA	NA	133.156	1.08203	0.338595	0.00139522	0.00435113	179.073	183.08	101.987	68.4813	7.05697	NA	NA
MSTRG.3424	NA	NA	NA	NA	63.7387	1.48811	0.466116	0.00141016	0.00439494	78.1741	109.848	35.6956	31.2371	5.9941	NA	NA
MSTRG.825	NA	NA	NA	NA	13.4664	4.50351	1.41113	0.00141578	0.00441151	31.815	19.6476	0	2.40285	3.75129	NA	NA
MSTRG.2608	NA	NA	NA	NA	39.5233	3.69118	1.15746	0.00142746	0.00444415	9.09001	137.534	3.05962	8.40999	5.30463	NA	NA
MSTRG.2315	NA	NA	NA	NA	25.8028	2.2811	0.715523	0.00143253	0.00445806	44.5411	41.0814	9.17886	8.40999	4.68946	NA	NA
MSTRG.8504	NA	NA	NA	NA	32.7032	1.98718	0.62461	0.00146524	0.00454836	52.7221	51.7983	14.2782	12.0143	5.03136	NA	NA
MSTRG.1385	NA	NA	NA	NA	25.8562	2.27296	0.718916	0.00156878	0.00484231	46.3591	39.2953	8.15898	9.61142	4.69244	NA	NA
MSTRG.10690	NA	NA	NA	NA	19.3313	3.48645	1.10385	0.00158617	0.00489189	37.2691	33.9368	6.11924	0	4.27287	NA	NA
MSTRG.7973	NA	NA	NA	NA	20.3884	2.81721	0.89201	0.00158708	0.00489369	41.8141	29.4715	3.05962	7.20856	4.34968	NA	NA
MSTRG.9555	NA	NA	NA	NA	36.8709	1.90719	0.604187	0.00159609	0.00491838	67.2661	49.1191	14.2782	16.82	5.20441	NA	NA
MSTRG.391	NA	NA	NA	NA	26.4216	2.72858	0.866903	0.00164671	0.00504912	55.4491	36.6161	11.2186	2.40285	4.72365	NA	NA
FBgn0194648	FBgn0003430	slp1	2L	Dsim\GD23260	7.2083	6.14575	1.95802	0.00169663	0.00518926	14.544	14.2892	0	0	2.84966	NA	NA
MSTRG.7875	NA	NA	NA	NA	66.8461	1.37074	0.436824	0.0017012	0.00519892	104.535	88.4144	40.7949	33.64	6.06277	NA	NA
MSTRG.13650	NA	NA	NA	NA	47.9131	2.13781	0.681408	0.00170485	0.00520471	40.9051	115.207	16.318	19.2228	5.58235	NA	NA
MSTRG.9121	NA	NA	NA	NA	28.9388	2.08795	0.665511	0.00170474	0.00520471	48.1771	45.5468	11.2186	10.8128	4.85493	NA	NA
MSTRG.1653	NA	NA	NA	NA	46.3045	1.64621	0.525028	0.00171573	0.00523467	67.2661	73.2321	25.4968	19.2228	5.53308	NA	NA
MSTRG.9762	NA	NA	NA	NA	81.9543	1.3135	0.420051	0.00176601	0.00537475	99.0811	134.854	53.0334	40.8485	6.35675	NA	NA
MSTRG.2586	NA	NA	NA	NA	22.487	2.72991	0.875042	0.00181006	0.00549073	38.1781	40.1884	9.17886	2.40285	4.49102	NA	NA
MSTRG.6331	NA	NA	NA	NA	17.7839	2.9997	0.963358	0.00184698	0.00559012	32.724	30.3645	2.03975	6.00713	4.1525	NA	NA
MSTRG.7451	NA	NA	NA	NA	52.3269	1.57977	0.507337	0.00184661	0.00559012	71.8111	84.8421	21.4173	31.2371	5.70948	NA	NA
MSTRG.13902	NA	NA	NA	NA	65.8635	1.32576	0.426091	0.00186179	0.00563263	93.6271	94.6659	36.7154	38.4457	6.04141	NA	NA
MSTRG.10879	NA	NA	NA	NA	29.0634	2.11594	0.681601	0.00190687	0.00575957	46.3591	48.226	13.2583	8.40999	4.86113	NA	NA
MSTRG.4267	NA	NA	NA	NA	20.0209	2.67265	0.861604	0.00192249	0.00580439	32.724	36.6161	7.13911	3.60428	4.32343	NA	NA
MSTRG.10597	NA	NA	NA	NA	11.7173	5.38406	1.73783	0.00194736	0.00587227	17.271	28.5784	1.01987	0	3.55057	NA	NA
MSTRG.5219	NA	NA	NA	NA	48.2821	1.63693	0.528845	0.00196624	0.00592346	71.8111	74.1252	18.3577	28.8342	5.59342	NA	NA
MSTRG.6898	NA	NA	NA	NA	6.98504	6.10033	1.97326	0.0019915	0.00599439	14.544	13.3961	0	0	2.80427	NA	NA
MSTRG.10435	NA	NA	NA	NA	6.98105	6.09956	1.97319	0.00199341	0.00599767	13.635	14.2892	0	0	2.80344	NA	NA
MSTRG.2846	NA	NA	NA	NA	186.826	1.03419	0.334998	0.00202085	0.00607282	234.522	267.029	90.7687	154.984	7.54555	NA	NA
MSTRG.6609	NA	NA	NA	NA	72.6763	1.38966	0.450341	0.00203012	0.00609448	83.6281	126.817	41.8148	38.4457	6.18341	NA	NA
MSTRG.2753	NA	NA	NA	NA	34.5459	2.41573	0.782988	0.00203363	0.00610255	49.9951	66.0875	4.07949	18.0214	5.11044	NA	NA
MSTRG.12162	NA	NA	NA	NA	90.7229	1.40469	0.456511	0.0020909	0.00626804	125.442	137.534	32.6359	67.2799	6.50339	NA	NA
MSTRG.6121	NA	NA	NA	NA	47.2157	1.7036	0.553693	0.0020924	0.00627125	88.1731	56.2637	20.3975	24.0285	5.56119	NA	NA
MSTRG.2623	NA	NA	NA	NA	19.4516	2.73963	0.89117	0.0021107	0.00632225	31.815	35.723	3.05962	7.20856	4.28181	NA	NA
MSTRG.2639	NA	NA	NA	NA	44.682	1.68435	0.547914	0.00211121	0.00632251	74.5381	61.6222	17.3378	25.23	5.48162	NA	NA
MSTRG.13852	NA	NA	NA	NA	44.1393	1.89408	0.616949	0.00214007	0.00639986	92.7181	46.4399	19.3776	18.0214	5.46399	NA	NA
MSTRG.3479	NA	NA	NA	NA	19.4458	2.59028	0.843978	0.00214683	0.00641748	33.633	33.0438	5.09937	6.00713	4.28139	NA	NA
MSTRG.2717	NA	NA	NA	NA	46.8557	1.59095	0.518625	0.00215758	0.00644701	72.7201	67.8737	20.3975	26.4314	5.55015	NA	NA
MSTRG.9858	NA	NA	NA	NA	39.3784	2.09124	0.682251	0.00217515	0.00649295	59.9941	67.8737	22.4372	7.20856	5.29933	NA	NA
MSTRG.2610	NA	NA	NA	NA	18.3213	2.90214	0.946939	0.00217849	0.00650159	26.361	38.4022	6.11924	2.40285	4.19545	NA	NA
MSTRG.6132	NA	NA	NA	NA	121.525	3.88835	1.26935	0.00218941	0.00653009	401.779	53.5845	16.318	14.4171	6.9251	NA	NA
MSTRG.3280	NA	NA	NA	NA	62.3874	1.37305	0.44824	0.0021898	0.00653009	80.9011	99.1313	34.6757	34.8414	5.96318	NA	NA
MSTRG.661	NA	NA	NA	NA	81.8775	1.20796	0.394928	0.00222306	0.00662126	102.717	125.924	52.0135	46.8557	6.35539	NA	NA
MSTRG.13489	NA	NA	NA	NA	37.3545	1.80442	0.590061	0.00222798	0.00663188	50.9041	65.1945	15.2981	18.0214	5.22321	NA	NA
MSTRG.8036	NA	NA	NA	NA	37.2672	1.91908	0.627874	0.00223959	0.00665975	45.4501	72.3391	13.2583	18.0214	5.21984	NA	NA
MSTRG.13647	NA	NA	NA	NA	27.3042	2.29144	0.750379	0.0022603	0.00671187	33.633	57.1568	11.2186	7.20856	4.77105	NA	NA
MSTRG.3274	NA	NA	NA	NA	13.9621	3.92835	1.2875	0.00227965	0.00676117	25.452	26.7922	0	3.60428	3.80345	NA	NA
MSTRG.4961	NA	NA	NA	NA	22.2241	2.39165	0.784154	0.00228864	0.0067851	34.542	40.1884	8.15898	6.00713	4.47406	NA	NA
MSTRG.9330	NA	NA	NA	NA	16.1041	3.09687	1.01619	0.00230737	0.00683655	23.634	33.9368	2.03975	4.80571	4.00935	NA	NA
MSTRG.12009	NA	NA	NA	NA	11.1128	5.27731	1.73258	0.00231967	0.00686885	21.816	21.4338	0	1.20143	3.47415	NA	NA
MSTRG.2605	NA	NA	NA	NA	160.718	1.12628	0.370255	0.00235074	0.00694972	207.252	233.092	70.3712	132.157	7.32839	NA	NA
MSTRG.8953	NA	NA	NA	NA	12.083	4.33848	1.42677	0.00235967	0.0069733	21.816	24.113	0	2.40285	3.5949	NA	NA
MSTRG.8752	NA	NA	NA	NA	57.1865	1.39559	0.459929	0.00241044	0.00711341	79.0831	86.6282	30.5962	32.4385	5.8376	NA	NA
MSTRG.956	NA	NA	NA	NA	14.7667	3.68975	1.2174	0.00243875	0.00718975	29.088	25.8992	4.07949	0	3.88427	NA	NA
MSTRG.10436	NA	NA	NA	NA	6.96115	6.09571	2.01165	0.00244382	0.00720328	9.09001	18.7546	0	0	2.79932	NA	NA
MSTRG.3336	NA	NA	NA	NA	19.4219	2.58831	0.856857	0.00252186	0.00741261	28.179	38.4022	5.09937	6.00713	4.27962	NA	NA
MSTRG.7864	NA	NA	NA	NA	26.6644	2.20313	0.730798	0.00257244	0.00754727	49.9951	37.5091	7.13911	12.0143	4.73684	NA	NA
MSTRG.4356	NA	NA	NA	NA	81.7012	1.63441	0.542769	0.00260182	0.00762185	160.893	86.6282	54.0533	25.23	6.35228	NA	NA
MSTRG.9814	NA	NA	NA	NA	37.3588	1.84232	0.612392	0.00262621	0.00768417	52.7221	64.3014	20.3975	12.0143	5.22338	NA	NA
MSTRG.7523	NA	NA	NA	NA	11.3042	5.30167	1.76263	0.00263129	0.00769446	14.544	29.4715	0	1.20143	3.49879	NA	NA
MSTRG.3768	NA	NA	NA	NA	18.9993	2.55101	0.850966	0.00271951	0.0079211	33.633	31.2576	5.09937	6.00713	4.24787	NA	NA
MSTRG.5553	NA	NA	NA	NA	12.1027	3.74647	1.25074	0.00274074	0.00797508	19.089	25.8992	1.01987	2.40285	3.59726	NA	NA
MSTRG.6054	NA	NA	NA	NA	57.5684	1.38939	0.464172	0.00275999	0.00802003	88.1731	78.5906	34.6757	28.8342	5.84721	NA	NA
MSTRG.4673	NA	NA	NA	NA	12.8162	3.40346	1.13815	0.00278654	0.0080924	21.816	25.0061	2.03975	2.40285	3.67989	NA	NA
MSTRG.9228	NA	NA	NA	NA	31.9546	1.96354	0.657959	0.00284242	0.00824335	55.4491	46.4399	16.318	9.61142	4.99795	NA	NA
MSTRG.12823	NA	NA	NA	NA	18.7301	2.85773	0.96076	0.00293519	0.00848576	27.27	38.4022	2.03975	7.20856	4.22729	NA	NA
MSTRG.13633	NA	NA	NA	NA	90.6746	1.15234	0.387818	0.00296506	0.00856207	106.353	143.785	56.093	56.4671	6.50263	NA	NA
MSTRG.9123	NA	NA	NA	NA	127.811	1.0906	0.36734	0.0029885	0.00862637	137.259	210.766	88.729	74.4885	6.99786	NA	NA
FBgn0193786	FBgn0032068	LManV	2L	Dsim\GD22380	11.3385	5.3363	1.79761	0.0029921	0.00863508	32.724	11.61	1.01987	0	3.50315	NA	NA
FBgn0193786	FBgn0032253	LManI	2L	Dsim\GD22380	11.3385	5.3363	1.79761	0.0029921	0.00863508	32.724	11.61	1.01987	0	3.50315	NA	NA
FBgn0193786	FBgn0032069	LManVI	2L	Dsim\GD22380	11.3385	5.3363	1.79761	0.0029921	0.00863508	32.724	11.61	1.01987	0	3.50315	NA	NA
MSTRG.5513	NA	NA	NA	NA	13.7449	3.17262	1.06908	0.00300135	0.00865839	22.725	26.7922	3.05962	2.40285	3.78083	NA	NA
MSTRG.5306	NA	NA	NA	NA	64.3304	1.29359	0.436212	0.00302194	0.00871099	90.9001	91.9867	40.7949	33.64	6.00743	NA	NA
MSTRG.2664	NA	NA	NA	NA	32.2526	1.89179	0.638311	0.00303916	0.00875722	44.5411	57.1568	15.2981	12.0143	5.01134	NA	NA
MSTRG.13243	NA	NA	NA	NA	54.0651	1.58167	0.534072	0.00306122	0.00881391	91.8091	70.5529	34.6757	19.2228	5.75663	NA	NA
MSTRG.4876	NA	NA	NA	NA	36.9225	1.84884	0.624545	0.00307343	0.00884563	71.8111	43.7607	15.2981	16.82	5.20643	NA	NA
MSTRG.7595	NA	NA	NA	NA	26.6147	2.49575	0.843861	0.00310108	0.00891652	49.9951	40.1884	3.05962	13.2157	4.73415	NA	NA
MSTRG.1546	NA	NA	NA	NA	21.3844	2.31107	0.784437	0.00321751	0.0092208	36.3601	34.8299	7.13911	7.20856	4.41849	NA	NA
MSTRG.7588	NA	NA	NA	NA	69.9641	1.27217	0.431862	0.00322148	0.00922858	92.7181	105.383	46.9142	34.8414	6.12854	NA	NA
MSTRG.7888	NA	NA	NA	NA	29.2078	2.14698	0.72948	0.00324874	0.00929766	49.0861	46.4399	15.2981	6.00713	4.86828	NA	NA
FBgn0264784	FBgn0050148	CG30148	2R	Dsim\GD25276	6.30328	5.95225	2.02466	0.00328343	0.0093915	11.817	13.3961	0	0	2.6561	NA	NA
MSTRG.12047	NA	NA	NA	NA	11.6602	3.68832	1.2557	0.0033113	0.0094657	19.998	23.2199	1.01987	2.40285	3.54352	NA	NA
MSTRG.1882	NA	NA	NA	NA	20.5894	2.81223	0.958453	0.00334478	0.00955401	26.361	45.5468	2.03975	8.40999	4.36383	NA	NA
FBgn0192801	FBgn0085391	trv	3R	Dsim\GD21364	15.8377	2.87541	0.980437	0.00335932	0.00959185	27.27	28.5784	5.09937	2.40285	3.98529	NA	NA
MSTRG.7670	NA	NA	NA	NA	11.3995	3.68898	1.25859	0.00337824	0.00963417	21.816	20.5407	2.03975	1.20143	3.5109	NA	NA
MSTRG.2607	NA	NA	NA	NA	48.5048	1.71802	0.586141	0.00337792	0.00963417	65.4481	83.0559	14.2782	31.2371	5.60006	NA	NA
MSTRG.11510	NA	NA	NA	NA	16.5885	2.71792	0.92748	0.00338488	0.00964804	28.179	29.4715	5.09937	3.60428	4.05211	NA	NA
MSTRG.10082	NA	NA	NA	NA	56.8273	1.6573	0.565886	0.00340399	0.00969879	83.6281	89.3075	38.7552	15.6186	5.82851	NA	NA
MSTRG.6752	NA	NA	NA	NA	10.2197	5.15175	1.75952	0.00341221	0.00971846	21.816	17.8615	0	1.20143	3.35329	NA	NA
