# Supplementary material for: Regulatory logic of endogenous RNAi in silencing de novo genomic conflicts
Source: PLoS Genet. 2023 Jun 21;19(6):e1010787. doi: 10.1371/journal.pgen.1010787 (PMC10317233; doi:10.1371/journal.pgen.1010787)
Supplement: S4 Table — (XLSX) [file pgen.1010787.s012.xlsx]

## Sheet: Sheet1
Supplementary Table 5: Normalized average antisense small RNAs mapping to hpRNA targets
Figure panel 6C, targets of novel hpRNAs	Normalized average small RNAs in wildtype dataset
tHMG1	8.74184
GD27665	3.94369
Dox	228.339
MDox	178.419
PDox2	154.33
PDox1	166.391
BTBD9	281.152
Hun	82.5874
MSTRG_12759	0.460097
BTBD9_intronless	16.0377
GD15542_3	1.54461
GD15542_1	100.761
GD15542_2	1.51175
MSTRG_1631	3.58218
GD25683	9.59631
GD20533	127.381
Figure panel 6B, targets of conserved hpRNAs	Normalized average small RNAs in wildtype dataset
ATPsynbeta	0.328641
CG15040	0.985922
CG8289	0.295776
mus308	0.492961
