# Supplementary material for: Regulatory logic of endogenous RNAi in silencing de novo genomic conflicts
Source: PLoS Genet. 2023 Jun 21;19(6):e1010787. doi: 10.1371/journal.pgen.1010787 (PMC10317233; doi:10.1371/journal.pgen.1010787)
Supplement: S5 Table — (XLSX) [file pgen.1010787.s013.xlsx]

## Sheet: Spike-in seqeunces
Supplementary Table 5:RNA and oligo sequences used in this study
D. sim Dcr-2 gRNA construct	Dcr-2 sgRNA1-F	cttcGGCATTGTATACCTGCCCAC
	Dcr-2 sgRNA1-R	aaacGTGGGCAGGTATACAATGCC
	Dcr-2 sgRNA2-F	cttcGGTGATAGCCGATACCCTTG
	Dcr-2 sgRNA2-R	aaacCAAGGGTATCGGCTATCACC
	Dcr-2 sgRNA3-F	cttcGACGTTGGGGGATGTTCTGG
	Dcr-2 sgRNA3-R	aaacCCAGAACATCCCCCAACGTC
DsRed donor for D. sim Dcr-2	Left arm Fwd	GAGGAATTCGCTTGGCCTGGTTCTTATTGC
using sgRNA1/2	Left arm Rev	GACCCGCGGTTGAGGCGCTATTGGGCGTG
	Right arm Fwd	GAGACTAGTGGCAGGTATACAATGCCATTGC
	Right arm Rev	GAAGGCGCGCCAGCCAGACGTGATGATGTC
DsRed donor for Dcr-2	Left arm Fwd	GAGGAATTCCGGGGTAACCCCAAATGTTAC
using sgRNA2/3	Left arm Rev	GACCCGCGGCCAAAGACGTTGGGGGATGTTC
	Right arm Fwd	GAGACTAGTGGGTATCGGCTATCACCTTG
	Right arm Rev	GAAGGCGCGCCGATGTCGAGGAGCCGAAATC
RNA spike-in ID	QIAseq miRNA Library Spike-Ins added to small RNA preparation for data normalization
UniSp100	uugauucccaauccaagcaag
UniSp101	uaccaaccuuucaucguuccc
UniSp102	ucccaaauguagacaaagca
UniSp103	ugaagcugccagcaugaucua
UniSp104	cagccaaggaugacuugccgg
UniSp105	uccggcaaguugaccuuggcu
UniSp106	agaaucuugaugaugcugcau
UniSp107	uuggcauucuguccaccucc
UniSp108	uguguucucaggucaccccuu
UniSp109	cgaaacuggugucgaccgaca
UniSp110	uucgaggccuauuaaaccucug
UniSp111	uagaaugcuauuguaauccag
UniSp112	gguucguacguacacuguuca
UniSp113	uaaacuaaucacggaaaugca
UniSp114	uuuuggaaauuuguccuuacg
UniSp115	ugagccucugugguagcccuca
UniSp116	uuugcuuccagcuuuugucuc
UniSp117	uugguuacccauauggccauc
UniSp118	uucgaugucuagcagugcca
UniSp119	ucuaagucuucuauugauguu
UniSp120	uacgcauugaguuucguugcuu
UniSp121	uggcuugguuuauguacaccg
UniSp122	uucugcuauguugcugcucau
UniSp123	ugauuggaaauuucguugacu
UniSp124	ucuagcagcuguugagcaggu
UniSp125	uucuucgugaauaucuggcau
UniSp126	acaaacaccuuggauguucuu
UniSp127	aagcuuugcucguucauguuc
UniSp128	uaguccgguuuuggauacgug
UniSp129	uuagaugaccaucaacaaacu
UniSp130	ucuugcuuaaaugaguauucca
UniSp131	agcucugauaccaaaugauggaau
UniSp132	ugaucucuucguacucuucuug
UniSp133	uguuuguuguacucggucuagu
UniSp134	uucuugcauauguucuuuauc
UniSp135	uccuguguuuccuuugaugcgugg
UniSp136	aucaguuucuuguucguuuca
UniSp137	ucauggucagauccgucaucc
UniSp138	ucgcucugauaccaaauugaug
UniSp139	uugaauugaagugcuugaauu
UniSp140	ugacaugggacugccuaagcua
UniSp141	uaacuaaacauugguguagua
UniSp142	uaagauccggacuacaacaaag
UniSp143	uaauccuaccaauaacuucagc
UniSp144	gauggauaugucuucaaggac
UniSp145	ccuuggagaaauaugcgucaa
UniSp146	uuaugucuuguugaucucaau
UniSp147	uaaagucaauaauaccuugaag
UniSp148	uuuuuccucaaauuuauccaa
UniSp149	augaauuuggaucuaauugag
UniSp150	auugguucaauucugguguug
UniSp151	uaauuugguguuucuucgauc
